# Supplementary material for: Toward a Closed Loop, Integrated Biocompatible Biopolymer Wound Dressing Patch for Detection and Prevention of Chronic Wound Infections
Source: Front Bioeng Biotechnol. 2020 Sep 1;8:1039. doi: 10.3389/fbioe.2020.01039 (PMC7493637; doi:10.3389/fbioe.2020.01039)
Supplement: Supplementary file 1 [file Table_1.xlsx]

## Sheet: Table 1A
Data used for Figure 3
Polymer Conductivity - Upper side
X	15% GPH	20% GPH	30X GPH	Air
10000	624100	642600	111960	659000
7984.03	675567	690800	127283	715000
6314.13	870700	886000	113917	907000
5021.97	948533	971833	129100	1010000
3996	3246000	3.37567e+06	135630	3540000
3174.6	3.43667e+06	3.36867e+06	162263	3470000
2521.27	11088000	1.37567e+07	160087	15300000
1999	1.18313e+07	1.58967e+07	129363	17600000
1587.3	14364000	2.08667e+07	141243	23200000
1264.42	1.72507e+07	25190000	197633	28100000
1001.25	1.99723e+07	31710000	132780	35600000
798.403	23002000	4.04933e+07	142920	45400000
631.164	2.47397e+07	49540000	122897	55700000
501.253	2.58787e+07	6.22433e+07	136280	71100000
400.16	3.07817e+07	7.20367e+07	105270	81500000
317.46	3.75427e+07	8.85733e+07	120177	100000000
252.127	4.31433e+07	116600000	129070	129000000
200.436	5.09533e+07	128800000	107777	157000000
159.15	5.64233e+07	1.71233e+08	111783	197000000
126.396	44450000	2.13067e+08	89580	246000000
100.428	37380000	263900000	78570	311000000
79.707	5.37533e+07	3.35467e+08	136793	401000000
63.365	55960000	3.91167e+08	92703.3	479000000
50.32	5.80633e+07	1.61333e+08	88043.3	165000000
39.86	6.16333e+07	601300000	83386.7	731000000
31.63	36290000	6.66133e+08	89180	882000000
25.121	4.12167e+07	8.84467e+08	90793.3	1110000000
19.981	83800000	1025600000	104323	1190000000
15.879	7.87233e+07	1268966667	107633	1960000000
12.601	68574000	1359666667	94720	2180000000
10.003	5.19173e+07	1234433333	93306.7	2660000000
7.948	5.36403e+07	1817766667	101893	4350000000
6.311	47891000	3996866667	107863	5530000000
5.014	4.20527e+07	2742500000	108263	5630000000
3.982	40180000	5773766667	107673	5030000000
3.163	5.40933e+07	6724666667	86296.7	48600000000
2.512	54000000	5036500000	100083	20700000000
1.996	4.07467e+07	3404500000	90403.3	8860000000
1.585	40000000	2358533333	125500	8820000000
1.259	4.06567e+07	19280466667	102573	14200000000
1	3.79167e+07	6071333333	131870	18200000000
0.794	37430000	16146200000	131597	17500000000
0.631	3.86667e+07	1669800000	107267	9030000000
0.501	39460000	9300600000	89636.7	43300000000
0.398	39830000	2478833333	103237	16200000000
0.316	3.64667e+07	29406466667	103977	40800000000
0.251	38550000	1960900000	101073	57100000000
0.2	6.36367e+07	2.34707e+08	102980	5530000000
0.158	47520000	24558600000	102090	2810000000
0.126	5.51133e+07	22699833333	84423.3	79200000000
0.1	4.32067e+07	4.37633e+08	101120	117000000000

## Sheet: Table 1B
Data used for Figure 3
Polymer conductivity - Lower (glass) side
X	15% GPH	20% GPH	30X GPH	Air
10000	26639.7	3460	2645.67	659000
7984.03	53650.7	3490	2649.33	715000
6314.13	58875.3	3510	2323.33	907000
5021.97	45203	3520	2445.67	1010000
3996	61143.7	3490	2303.33	3540000
3174.6	62758.3	3450	2375.33	3470000
2521.27	40654.3	3510	2382.33	15300000
1999	67986.3	3510	2458	17600000
1587.3	33793.3	3520	2578.67	23200000
1264.42	60877.7	3600	2780	28100000
1001.25	128011	3580	2413.67	35600000
798.403	116290	3610	2340.67	45400000
631.164	79322.3	3430	1975.33	55700000
501.253	84130	3350	1882.33	71100000
400.16	159276	3410	2110	81500000
317.46	85470	3380	1917.67	100000000
252.127	154342	4430	1757	129000000
200.436	171933	4510	1872	157000000
159.15	151309	4200	1785	197000000
126.396	175632	4350	1811.67	246000000
100.428	165778	4450	1856.67	311000000
79.707	124893	4460	1840.67	401000000
63.365	151530	3850	2194.33	479000000
50.32	160211	4410	2248	165000000
39.86	137767	4430	2350.67	731000000
31.63	150940	4380	1947.67	882000000
25.121	169912	4220	2106	1110000000
19.981	130091	4260	1971	1190000000
15.879	278285	4250	1930	1960000000
12.601	142580	4150	2431	2180000000
10.003	121351	3980	2150.33	2660000000
7.948	122570	4080	2130.33	4350000000
6.311	119585	4000	2087	5530000000
5.014	105968	3940	2730.67	5630000000
3.982	73039	3960	2305.67	5030000000
3.163	80935	4040	2433	48600000000
2.512	522595	4130	2083.67	20700000000
1.996	64168	3960	2362.67	8860000000
1.585	47237	4030	1904.33	8820000000
1.259	52378.3	3940	1938.67	14200000000
1	83306.3	3880	2164.33	18200000000
0.794	79651.7	3900	1764.33	17500000000
0.631	39294.7	3710	2337.33	9030000000
0.501	130611	3700	2451	43300000000
0.398	116671	3910	2356	16200000000
0.316	188663	3790	2078.67	40800000000
0.251	168537	3720	1685.33	57100000000
0.2	39625.7	3750	2156.79	5530000000
0.158	37612	3820	1906.79	2810000000
0.126	35670	3870	2285.67	79200000000
0.1	40812.3	3490	1967.45	117000000000

## Sheet: Table 2A
Data used for figure 4
Pyo Concentration (uM)		0	0	0	0	0	0	0	0	0	0	0	0	0	0	0	0	0	0	0	0	0	100	95	90	85	80	75	70	65	60	55	50	45	40	35	30	25	20	15	10	5	0
Potential (V)		Current (uA)
-0.398009		1.70204	1.73841	1.65869	1.64314	1.47233	1.55724	1.50548	1.27035	1.29434	1.34546	1.20152	1.23991	1.14408	1.01736	0.953238	0.954095	0.945517	0.800272	0.738904	0.621601	0.586341	3.20187	3.0556	2.90738	2.81552	2.88254	2.64935	2.65475	2.29414	2.07259	2.03708	1.79445	1.57157	1.36499	1.13846	1.04103	1.1121	0.988847	0.73557	0.66596	0.579333	0.50082
-0.395978		0.964077	0.968756	0.915934	0.947363	0.820154	0.967912	0.922509	0.726589	0.798674	0.860355	0.749556	0.803484	0.746871	0.647714	0.634644	0.613953	0.618507	0.483717	0.377467	0.348317	0.364055	1.34979	1.40858	1.37632	1.36365	1.53282	1.42517	1.49472	1.3227	1.19794	1.24472	1.08287	0.952224	0.871602	0.695202	0.634326	0.706461	0.683322	0.413713	0.392371	0.351648	0.27713
-0.394025		0.606625	0.72278	0.649243	0.679985	0.596538	0.692307	0.672636	0.515521	0.573694	0.622421	0.487374	0.600069	0.568328	0.468351	0.410832	0.449567	0.462531	0.30955	0.301361	0.217591	0.236515	0.847249	0.919815	0.907353	0.972664	1.10066	0.974354	1.05974	0.931482	0.855783	0.888163	0.75812	0.670317	0.666789	0.445058	0.467011	0.540176	0.473911	0.234448	0.261352	0.218917	0.243609
-0.392072		0.249174	0.290837	0.2395	0.269556	0.229872	0.287956	0.294018	0.161403	0.229504	0.284351	0.225192	0.282214	0.265808	0.193621	0.187021	0.208888	0.230262	0.135383	0.129888	0.0868652	0.0136078	0.249338	0.240312	0.295335	0.343256	0.430091	0.380483	0.481699	0.349532	0.322889	0.340868	0.290321	0.245359	0.223558	0.147231	0.156646	0.23084	0.216817	0.0551836	0.0826482	0.0861865	0.0670363
-0.39004		0.65309	0.231671	0.633856	0.639311	0.576475	0.227921	0.230799	0.501938	0.16776	0.204556	0.467222	0.193878	0.173774	0.341488	0.281032	0.154849	0.136902	0.202777	0.166705	0.159336	0.0893927	0.769572	0.765334	0.764605	0.786765	0.799319	0.732161	0.768773	0.725001	0.599651	0.609283	0.572703	0.510789	0.448	0.350279	0.329439	0.318873	0.285704	0.198338	0.169167	0.118426	0.108039
-0.386056		-0.170523	-0.140229	-0.175315	-0.166492	-0.161034	-0.160171	-0.14905	-0.171825	-0.157112	-0.151321	-0.142015	-0.145556	-0.149254	-0.135992	-0.123091	-0.101723	-0.112433	-0.12582	-0.0801032	-0.0682437	-0.0840033	-0.0925594	-0.144991	-0.11962	-0.135798	-0.157627	-0.203741	-0.196812	-0.175129	-0.221385	-0.172464	-0.177526	-0.185422	-0.126224	-0.119008	-0.101529	-0.148142	-0.129096	-0.0786698	-0.0828542	-0.0846337	-0.0585725
-0.384103		-0.351545	-0.386205	-0.384786	-0.424333	-0.360808	-0.36425	-0.360775	-0.344745	-0.315335	-0.298656	-0.304061	-0.301287	-0.289649	-0.248598	-0.251535	-0.213657	-0.225493	-0.237998	-0.184819	-0.165591	-0.140017	-0.247004	-0.271363	-0.269105	-0.302675	-0.38951	-0.43044	-0.426752	-0.442367	-0.377577	-0.400278	-0.378296	-0.314741	-0.283353	-0.235637	-0.187781	-0.242902	-0.23837	-0.143494	-0.175727	-0.155376	-0.115936
-0.38215		-0.546872	-0.551119	-0.584721	-0.624954	-0.522434	-0.50634	-0.505743	-0.489055	-0.454484	-0.474601	-0.456571	-0.457018	-0.449168	-0.389814	-0.370442	-0.311285	-0.338554	-0.31203	-0.251389	-0.215255	-0.2008	-0.191655	-0.249909	-0.30415	-0.316964	-0.444963	-0.514103	-0.556563	-0.585627	-0.481317	-0.523188	-0.455088	-0.415449	-0.378493	-0.28074	-0.250191	-0.337661	-0.33334	-0.203549	-0.225684	-0.211812	-0.20191
-0.380118		-0.679248	-0.677042	-0.702816	-0.748531	-0.654858	-0.656975	-0.650025	-0.613196	-0.559144	-0.606848	-0.569975	-0.52628	-0.54597	-0.482891	-0.47446	-0.398703	-0.412839	-0.394934	-0.331492	-0.269193	-0.200641	-0.117314	-0.161241	-0.256876	-0.281055	-0.459539	-0.52711	-0.624637	-0.646315	-0.545345	-0.543064	-0.52771	-0.45782	-0.418886	-0.285307	-0.289731	-0.409509	-0.409983	-0.234536	-0.284697	-0.277373	-0.188854
-0.378165		-0.775631	-0.768046	-0.809767	-0.868089	-0.731846	-0.740652	-0.731812	-0.672868	-0.620808	-0.680274	-0.648575	-0.633135	-0.63749	-0.546621	-0.53257	-0.460568	-0.486561	-0.453468	-0.36349	-0.308128	-0.270066	0.262296	0.167762	0.0466335	-0.012829	-0.23485	-0.350889	-0.470727	-0.557116	-0.42378	-0.483584	-0.454298	-0.390443	-0.384089	-0.238619	-0.242469	-0.423207	-0.433427	-0.236179	-0.316796	-0.313544	-0.246872
-0.376134		-0.868668	-0.882049	-0.915941	-0.972593	-0.829699	-0.840027	-0.829602	-0.738596	-0.688513	-0.77199	-0.726217	-0.7322	-0.725947	-0.61228	-0.616322	-0.531297	-0.562039	-0.508955	-0.420944	-0.344185	-0.31634	0.527376	0.416165	0.246495	0.1506	-0.124257	-0.266144	-0.398129	-0.53555	-0.384096	-0.48081	-0.476852	-0.386322	-0.4066	-0.234841	-0.224789	-0.448563	-0.471924	-0.244515	-0.360335	-0.365991	-0.281079
-0.374181		-1.00677	-0.961132	-1.03481	-1.12553	-0.9198	-0.958275	-0.941191	-0.849528	-0.779978	-0.866873	-0.84058	-0.816405	-0.828196	-0.701043	-0.668472	-0.600315	-0.632184	-0.597291	-0.449366	-0.403386	-0.361864	0.816382	0.652189	0.488016	0.384266	0.0777821	-0.106612	-0.313357	-0.469002	-0.292333	-0.393911	-0.362909	-0.305833	-0.334848	-0.155967	-0.206137	-0.465837	-0.51921	-0.261655	-0.395987	-0.398586	-0.315077
-0.372228		-1.19733	-1.22141	-1.22521	-1.30708	-1.14342	-1.16235	-1.12912	-1.02245	-0.923896	-1.0762	-1.00739	-0.99121	-0.992433	-0.827954	-0.801685	-0.697943	-0.726171	-0.690396	-0.535009	-0.505501	-0.417401	1.02432	0.878676	0.629401	0.498723	0.132002	0.00052114	-0.252433	-0.450137	-0.267327	-0.359465	-0.401555	-0.268259	-0.334621	-0.14385	-0.130264	-0.493839	-0.533117	-0.283564	-0.46025	-0.474096	-0.367672
-0.370196		-1.27249	-1.28535	-1.3147	-1.41635	-1.19478	-1.21285	-1.1828	-1.05599	-0.976104	-1.13215	-1.05404	-1.04617	-1.05586	-0.887653	-0.858018	-0.751983	-0.767078	-0.725617	-0.548355	-0.497451	-0.439415	1.52781	1.37266	1.10582	0.954203	0.517969	0.326069	0.027592	-0.172271	-0.0309475	-0.150459	-0.211916	-0.124663	-0.193816	-0.019671	-0.0362901	-0.460783	-0.547772	-0.262098	-0.490652	-0.491973	-0.388229
-0.368243		-1.41536	-1.44073	-1.47171	-1.59313	-1.36117	-1.33587	-1.35161	-1.15738	-1.10095	-1.24134	-1.17794	-1.17329	-1.15811	-0.962111	-0.967389	-0.811464	-0.84676	-0.804417	-0.610156	-0.537578	-0.479694	2.02663	1.82803	1.5047	1.35953	0.82968	0.609578	0.260177	0.0277921	0.151415	0.00796496	-0.0407072	0.0178153	-0.0743795	0.106887	0.0443507	-0.441102	-0.561679	-0.264933	-0.526304	-0.548409	-0.442732
-0.366212		-1.4333	-1.45698	-1.48967	-1.60226	-1.31717	-1.39114	-1.37668	-1.17185	-1.09594	-1.24484	-1.20551	-1.19487	-1.20245	-0.978894	-0.971271	-0.841662	-0.892435	-0.820564	-0.623502	-0.562906	-0.488834	2.83058	2.58903	2.20048	1.97714	1.47314	1.16401	0.807231	0.510698	0.592834	0.402937	0.306288	0.337841	0.161793	0.345507	0.238461	-0.30791	-0.471429	-0.200552	-0.518559	-0.508345	-0.451367
-0.364259		-1.54756	-1.55513	-1.58947	-1.72182	-1.46449	-1.47124	-1.4549	-1.2351	-1.1731	-1.38264	-1.26266	-1.2743	-1.28086	-1.03905	-1.03296	-0.901141	-0.957812	-0.889827	-0.651924	-0.598265	-0.53102	3.54397	3.27328	2.82828	2.5875	1.98512	1.69547	1.1924	0.839553	0.965931	0.685339	0.591892	0.589992	0.381365	0.548359	0.409701	-0.235776	-0.447189	-0.150935	-0.535138	-0.581471	-0.482505
-0.362306		-1.65229	-1.6819	-1.71311	-1.82707	-1.54982	-1.6181	-1.57125	-1.35557	-1.24549	-1.47752	-1.39609	-1.37281	-1.3545	-1.12781	-1.12802	-0.946317	-0.985042	-0.935249	-0.675578	-0.64316	-0.563192	4.2812	3.92892	3.47035	3.1931	2.54956	2.21263	1.66817	1.30188	1.3438	1.07741	0.906106	0.913668	0.596169	0.760748	0.600014	-0.149338	-0.375266	-0.134696	-0.556485	-0.612636	-0.512688
-0.360274		-1.79897	-1.79352	-1.83121	-2.01264	-1.67271	-1.72105	-1.70123	-1.44633	-1.35015	-1.57639	-1.49519	-1.46592	-1.46084	-1.18274	-1.17482	-1.03374	-1.06886	-0.994311	-0.712766	-0.66372	-0.597604	5.0565	4.75669	4.18519	3.92038	3.18829	2.80044	2.19139	1.78956	1.82336	1.50576	1.27217	1.22416	0.903867	0.999368	0.789356	0.00292773	-0.30409	-0.103694	-0.572582	-0.649109	-0.542782
-0.358321		-1.79403	-1.80584	-1.83087	-2.03206	-1.64837	-1.7487	-1.70315	-1.45236	-1.36532	-1.5616	-1.51419	-1.48813	-1.48202	-1.19521	-1.19359	-1.05507	-1.06748	-0.996817	-0.70781	-0.680005	-0.621193	6.18474	5.85579	5.18966	4.83592	4.09128	3.63708	3.00571	2.48553	2.45872	2.0838	1.83911	1.7338	1.30941	1.36911	1.11318	0.184734	-0.155872	-0.0254665	-0.48543	-0.645464	-0.547216
-0.356368		-1.87491	-1.86585	-1.91159	-2.10871	-1.7337	-1.81449	-1.78613	-1.5013	-1.41387	-1.63264	-1.55226	-1.55803	-1.54613	-1.2506	-1.2219	-1.08594	-1.11856	-1.05177	-0.717158	-0.677217	-0.644782	7.25576	6.85003	6.1512	5.79914	4.98474	4.45465	3.69606	3.21012	3.10838	2.69999	2.33929	2.21006	1.72448	1.74363	1.38933	0.399918	-0.0458019	0.0384555	-0.547308	-0.651833	-0.585029
-0.354338		-1.95485	-1.97748	-1.97248	-2.13692	-1.80414	-1.83639	-1.7969	-1.53963	-1.48993	-1.69337	-1.62276	-1.57485	-1.61433	-1.27215	-1.27824	-1.13045	-1.15947	-1.04886	-0.725745	-0.712088	-0.642486	8.44608	8.01175	7.20952	6.77453	5.92874	5.38591	4.57224	3.93153	3.83123	3.3287	2.96769	2.76855	2.16096	2.10625	1.72173	0.642794	0.144592	0.0837577	-0.520019	-0.652548	-0.597963
-0.352385		-2.05958	-2.09948	-2.11996	-2.28986	-1.92285	-1.98802	-1.94664	-1.66009	-1.60524	-1.79307	-1.72281	-1.70197	-1.67366	-1.36569	-1.33516	-1.19947	-1.20577	-1.08951	-0.744631	-0.728373	-0.68944	9.54571	9.11085	8.21399	7.84748	6.86988	6.27023	5.39135	4.7038	4.52858	4.00215	3.568	3.34972	2.63325	2.49984	2.04556	0.834137	0.283273	0.14768	-0.548518	-0.686574	-0.631962
-0.350353		-2.01552	-2.03944	-2.07116	-2.32284	-1.84547	-1.91931	-1.90972	-1.62688	-1.56685	-1.7775	-1.67886	-1.69494	-1.67033	-1.33002	-1.3295	-1.19629	-1.19423	-1.10089	-0.724598	-0.719123	-0.692381	11.1507	10.6396	9.68701	9.22803	8.23813	7.52084	6.5631	5.78275	5.56128	4.95979	4.43952	4.12274	3.28427	3.05794	2.50193	1.20575	0.540415	0.283587	-0.498812	-0.65772	-0.633922
-0.3484		-2.10118	-2.12806	-2.1948	-2.37564	-1.92603	-2.01848	-1.97363	-1.69489	-1.65355	-1.82947	-1.75985	-1.74577	-1.74396	-1.38063	-1.36735	-1.26531	-1.24053	-1.13677	-0.738715	-0.716327	-0.713586	12.5079	12.0105	10.9537	10.4869	9.38431	8.65312	7.63015	6.69331	6.4732	5.79532	5.17812	4.81358	3.88055	3.54213	2.87344	1.49246	0.72678	0.357045	-0.473906	-0.662182	-0.651236
-0.346447		-2.11054	-2.11177	-2.17539	-2.39983	-1.916	-2.00322	-1.98031	-1.69138	-1.65441	-1.84329	-1.77884	-1.76322	-1.73654	-1.38357	-1.36705	-1.28187	-1.24392	-1.12974	-0.714686	-0.720691	-0.714287	14.1606	13.5959	12.5018	12.008	10.8547	9.99526	8.84502	7.88995	7.59975	6.82159	6.16944	5.64748	4.60561	4.17413	3.39754	1.87453	0.994207	0.516335	-0.43231	-0.640417	-0.658054
-0.344416		-2.23338	-2.18048	-2.31256	-2.47572	-1.95186	-2.06683	-2.10552	-1.77738	-1.75431	-1.95169	-1.8541	-1.83248	-1.82857	-1.40393	-1.43769	-1.33114	-1.29436	-1.15066	-0.728032	-0.739821	-0.752991	15.737	15.139	13.9224	13.4172	12.1944	11.3222	10.0883	8.96415	8.64676	7.80307	7.05049	6.52545	5.29478	4.76561	3.90165	2.25568	1.24658	0.633168	-0.41932	-0.634452	-0.696254
-0.342463		-2.20936	-2.25479	-2.25023	-2.47607	-2.00024	-2.11951	-2.0836	-1.74526	-1.74087	-1.91306	-1.83972	-1.81178	-1.85453	-1.43666	-1.42785	-1.34294	-1.27868	-1.17224	-0.70877	-0.718912	-0.744155	17.6234	17.0058	15.6612	15.1243	13.8461	12.8693	11.5797	10.3372	9.95921	9.02484	8.13719	7.51193	6.16285	5.45007	4.4925	2.69975	1.56646	0.8163	-0.36485	-0.617932	-0.687337
-0.340431		-2.22729	-2.22813	-2.29204	-2.50905	-1.96577	-2.1271	-2.07529	-1.77403	-1.74539	-1.91656	-1.83391	-1.83813	-1.82735	-1.4153	-1.4365	-1.3636	-1.28144	-1.15977	-0.688738	-0.704186	-0.748049	19.5145	18.8874	17.4918	16.8863	15.5433	14.4966	13.1376	11.7548	11.2637	10.2829	9.30434	8.52813	7.04276	6.20844	5.111	3.17149	1.89041	0.990354	-0.317051	-0.589556	-0.690728
-0.338478		-2.26527	-2.2488	-2.32985	-2.55708	-2.02249	-2.14521	-2.07363	-1.78483	-1.79871	-1.92562	-1.86721	-1.87942	-1.85808	-1.44684	-1.46481	-1.39452	-1.3039	-1.18612	-0.659939	-0.697106	-0.743505	21.5392	20.8543	19.3403	18.7603	17.3237	16.1915	14.7483	13.2852	12.7145	11.6286	10.5151	9.65767	7.95374	7.01211	5.75431	3.68709	2.2532	1.18302	-0.27927	-0.562546	-0.694685
-0.336525		-2.26032	-2.25755	-2.29136	-2.53836	-2.04584	-2.13948	-2.07436	-1.80039	-1.79481	-1.94897	-1.84806	-1.87779	-1.86019	-1.44977	-1.48358	-1.39201	-1.30729	-1.18386	-0.626373	-0.677748	-0.764233	23.7165	22.9691	21.3795	20.7535	19.2805	18.0725	16.4591	14.8395	14.2701	13.0364	11.8545	10.8492	8.96963	7.83485	6.4596	4.23129	2.63984	1.38046	-0.24292	-0.53649	-0.705318
-0.334494		-2.25561	-2.25473	-2.28548	-2.52365	-1.98276	-2.10415	-2.06128	-1.75764	-1.73258	-1.9191	-1.82318	-1.84215	-1.82348	-1.43318	-1.44454	-1.36976	-1.27667	-1.14756	-0.582498	-0.660995	-0.766697	26.0082	25.2989	23.5535	22.959	21.4117	20.067	18.4033	16.6528	15.9465	14.6377	13.2934	12.2039	10.0784	8.76011	7.26883	4.85562	3.07341	1.64988	-0.158404	-0.4981	-0.700126
-0.332541		-2.26377	-2.26228	-2.28991	-2.53831	-1.97272	-2.16041	-2.10611	-1.80658	-1.78113	-1.93769	-1.85648	-1.8739	-1.83513	-1.45519	-1.48239	-1.40063	-1.3039	-1.1596	-0.577542	-0.647716	-0.779319	28.2379	27.5138	25.7548	25.0761	23.4495	22.0385	20.2762	18.393	17.5785	16.222	14.7234	13.5004	11.1801	9.67345	8.01705	5.39506	3.45528	1.86162	-0.105365	-0.483011	-0.717912
-0.330509		-2.23403	-2.23562	-2.27449	-2.48546	-1.94302	-2.11077	-2.0692	-1.76383	-1.7332	-1.88873	-1.8173	-1.83349	-1.83656	-1.43382	-1.45766	-1.39268	-1.26851	-1.11852	-0.509826	-0.627268	-0.774154	30.8013	30.0534	28.1005	27.458	25.7477	24.238	22.4254	20.3684	19.4791	17.9711	16.334	14.9362	12.3795	10.718	8.88827	6.09092	3.92223	2.13581	-0.0432605	-0.428885	-0.717011
-0.328556		-2.31014	-2.33378	-2.36952	-2.5764	-2.05696	-2.16703	-2.09972	-1.84615	-1.80559	-1.95978	-1.8649	-1.88909	-1.86251	-1.45106	-1.49074	-1.42832	-1.29097	-1.16395	-0.519175	-0.627341	-0.797266	33.1646	32.4018	30.4544	29.7612	27.9953	26.3907	24.4509	22.3281	21.3065	19.6984	17.9023	16.3518	13.6148	11.6838	9.71754	6.71141	4.35178	2.33325	0.0140801	-0.404736	-0.725737
-0.326603		-2.13354	-2.1506	-2.17845	-2.40509	-1.87527	-2.02779	-1.9872	-1.69959	-1.67294	-1.82578	-1.76946	-1.77302	-1.78833	-1.37293	-1.44752	-1.35905	-1.20853	-1.11877	-0.442693	-0.588313	-0.775079	36.2002	35.394	33.2517	32.5603	30.7675	29.0346	26.9533	24.6215	23.5298	21.7546	19.814	18.0775	15.0455	12.8832	10.7328	7.4988	4.891	2.69281	0.106697	-0.34101	-0.708237
-0.324572		-2.19439	-2.21096	-1.99614	-2.47979	-1.65006	-2.07232	-2.02896	-1.5424	-1.71084	-1.66715	-1.79226	-1.67062	-1.80646	-1.38375	-1.46451	-1.37018	-1.14453	-1.05862	-0.398818	-0.534009	-0.764192	39.2071	38.3771	36.2221	35.5144	33.5901	31.7348	29.5698	27.0689	25.8642	23.9568	21.8013	19.8852	16.5406	14.1041	11.809	8.28054	5.45332	2.99561	0.220777	-0.272579	-0.704475
-0.322618		-2.15606	-2.18871	-2.24375	-2.4718	-1.86891	-2.06302	-2.03326	-1.72962	-1.67833	-1.81449	-1.77311	-1.80251	-1.78711	-1.3545	-1.4511	-1.35337	-1.22898	-1.10404	-0.39863	-0.559831	-0.789212	41.6133	40.7779	38.4711	37.7889	35.8188	33.8923	31.6764	29.0047	27.7012	25.6745	23.3744	21.2865	17.7281	15.0318	12.5811	8.86766	5.83996	3.19781	0.232331	-0.263212	-0.715585
-0.320587		-2.17877	-2.17158	-2.19972	-2.46663	-1.89166	-2.03245	-1.99634	-1.75363	-1.68763	-1.81322	-1.74347	-1.80025	-1.75576	-1.35698	-1.44753	-1.32634	-1.23174	-1.10588	-0.378598	-0.526985	-0.792629	44.4533	43.6084	41.2458	40.5333	38.484	36.4685	34.1499	31.3616	29.9165	27.8004	25.2425	22.9703	19.1707	16.2002	13.5668	9.5969	6.30691	3.46247	0.300634	-0.217193	-0.727559
-0.318634		-2.1023	-2.11238	-2.17554	-2.40976	-1.84825	-1.99811	-1.95058	-1.66429	-1.60743	-1.75552	-1.71955	-1.77001	-1.71913	-1.33607	-1.44514	-1.29999	-1.17314	-1.07501	-0.321189	-0.496064	-0.776641	47.6606	46.7819	44.2721	43.5421	41.4899	39.3603	36.8715	33.9172	32.3686	30.076	27.3639	24.8723	20.7063	17.4664	14.6726	10.3891	6.8652	3.76004	0.380377	-0.183507	-0.681448
-0.316681		-2.0449	-2.05795	-2.12752	-2.37673	-1.78576	-1.94947	-1.92865	-1.63217	-1.60353	-1.72165	-1.69086	-1.74454	-1.71171	-1.3247	-1.43053	-1.28318	-1.1813	-1.06798	-0.297159	-0.489937	-0.769236	50.72	49.774	47.2888	46.6034	44.367	42.1711	39.5646	36.4395	34.7683	32.3087	29.3757	26.7123	22.2038	18.6277	15.6354	11.1097	7.35198	4.02423	0.444384	-0.138854	-0.710201
-0.31465		-2.05807	-2.06467	-2.08349	-2.36679	-1.74652	-1.93798	-1.89174	-1.61326	-1.59375	-1.68701	-1.69459	-1.72798	-1.70361	-1.29856	-1.42011	-1.25616	-1.14115	-1.05552	-0.272358	-0.47235	-0.775038	53.7746	52.862	50.2305	49.5861	47.2755	44.9667	42.3099	38.9633	37.1838	34.6014	31.4536	28.5439	23.7179	19.8438	16.6497	11.858	7.83323	4.27458	0.515548	-0.0871126	-0.714069
-0.312696		-1.99352	-2.09607	-2.14515	-2.30634	-1.78417	-1.94656	-1.92226	-1.62882	-1.59938	-1.65315	-1.68497	-1.69774	-1.72479	-1.29196	-1.40074	-1.24769	-1.15407	-1.02345	-0.232831	-0.443574	-0.784799	56.8483	55.9447	53.2425	52.5712	50.2384	47.787	45.0793	41.4951	39.6407	36.9104	33.5369	30.3745	25.2297	21.0051	17.6506	12.5739	8.26278	4.48632	0.561435	-0.0715469	-0.719457
-0.310743		-1.94804	-1.9415	-1.95884	-2.23397	-1.65493	-1.84069	-1.78113	-1.48703	-1.48581	-1.60498	-1.58476	-1.67227	-1.63154	-1.2186	-1.38136	-1.23207	-1.0907	-0.989004	-0.195689	-0.412414	-0.764996	60.3941	59.4137	56.6645	55.952	53.5876	51.0459	48.0966	44.3988	42.4171	39.4388	35.8491	32.4052	26.8798	22.3	18.7326	13.3326	8.77817	4.76959	0.650237	-0.0178342	-0.71197
-0.308712		-1.92306	-1.98636	-2.00064	-2.24788	-1.69199	-1.84827	-1.80143	-1.52057	-1.48556	-1.59894	-1.57896	-1.64617	-1.64251	-1.23061	-1.37094	-1.21935	-1.09346	-0.98131	-0.166119	-0.399595	-0.760784	63.5394	62.6399	59.7827	59.0731	56.6581	53.9465	51.0374	47.0275	44.9756	41.846	38.051	34.3465	28.4083	23.4732	19.7135	14.0571	9.24035	4.95795	0.663227	0.0162645	-0.702963
-0.306759		-1.87997	-1.88425	-1.92878	-2.19577	-1.56751	-1.74718	-1.73183	-1.47415	-1.42921	-1.52693	-1.53119	-1.62547	-1.58264	-1.17156	-1.34679	-1.15485	-1.0444	-0.955205	-0.151626	-0.380237	-0.751471	67.0184	66.0803	63.1761	62.5397	60.0216	57.1673	54.1215	49.9265	47.752	44.4029	40.3107	36.3582	30.0297	24.6822	20.7002	14.773	9.67467	5.20307	0.7444	0.0475658	-0.704537
-0.304728		-1.83115	-1.92434	-1.94197	-2.21921	-1.6141	-1.80244	-1.76167	-1.44093	-1.45281	-1.54474	-1.53969	-1.63751	-1.59837	-1.18834	-1.35067	-1.17552	-1.06146	-0.939166	-0.136362	-0.366822	-0.762996	70.1779	69.2161	66.2417	65.613	63.0397	60.1393	57.0384	52.5885	50.3201	46.8053	42.4172	38.185	31.4771	25.7791	21.5714	15.3592	10.0415	5.36758	0.769788	0.0616374	-0.699344
-0.302774		-1.77852	-1.80792	-1.79858	-2.08128	-1.52301	-1.68227	-1.63007	-1.3659	-1.39645	-1.45365	-1.42994	-1.55959	-1.53373	-1.13405	-1.30746	-1.10625	-1.00286	-0.916638	-0.0884904	-0.341622	-0.743669	73.7189	72.7852	69.7687	69.0844	66.4795	63.4316	60.1797	55.5781	53.168	49.3813	44.7484	40.1919	33.1128	26.9499	22.5294	16.0273	10.409	5.56025	0.824735	0.122503	-0.683751
-0.300821		-1.74496	-1.73918	-1.78394	-2.1007	-1.48436	-1.6527	-1.62245	-1.3004	-1.32103	-1.41979	-1.44417	-1.49598	-1.48339	-1.075	-1.30715	-1.09421	-0.996712	-0.904839	-0.0596922	-0.325959	-0.746755	77.0311	76.0587	73.0286	72.3698	69.7	66.5619	63.1494	58.315	55.8014	51.8239	46.9605	42.0797	34.515	28.0111	23.3205	16.5858	10.7528	5.70047	0.873006	0.153327	-0.684848
-0.29879		-1.66753	-1.71729	-1.72084	-2.03355	-1.40221	-1.60307	-1.57599	-1.2958	-1.32555	-1.37084	-1.37638	-1.46987	-1.45622	-1.06794	-1.28243	-1.05288	-0.961325	-0.873303	-0.0253545	-0.304558	-0.742066	80.3622	79.4041	76.2993	75.7102	72.9374	69.6674	66.2046	61.1582	58.4839	54.2978	49.0956	43.9017	35.9528	29.0174	24.1155	17.1291	11.0624	5.84114	0.909361	0.174551	-0.659152
-0.296837		-1.67212	-1.63544	-1.70619	-2.01959	-1.39217	-1.59734	-1.56361	-1.23983	-1.32642	-1.34175	-1.36676	-1.42295	-1.42495	-1.02796	-1.24875	-1.00264	-0.94564	-0.880577	-0.0203982	-0.27602	-0.747059	83.6935	82.7205	79.5831	78.9813	76.1769	72.7643	69.2458	63.9713	61.1554	56.7213	51.2505	45.7227	37.2977	29.9642	24.8351	17.5827	11.3155	5.9528	0.931883	0.195362	-0.665493
-0.294806		-1.55178	-1.56943	-1.59064	-1.88567	-1.30525	-1.48094	-1.41702	-1.17801	-1.23081	-1.23557	-1.26559	-1.38015	-1.35963	-0.997057	-1.17633	-0.947007	-0.917406	-0.810893	0.018708	-0.253188	-0.729496	87.0485	86.1184	82.9301	82.3026	79.462	75.9414	72.2724	66.8909	63.8951	59.2286	53.3856	47.5114	38.6449	30.8656	25.5155	18.0449	11.5726	6.0744	0.958224	0.224216	-0.653625
-0.292852		-1.52299	-1.515	-1.49493	-1.88602	-1.26661	-1.43707	-1.41893	-1.10297	-1.21737	-1.23509	-1.26074	-1.34515	-1.32359	-0.97138	-1.19034	-0.896815	-0.894568	-0.803862	0.033201	-0.252307	-0.713984	90.2081	89.2966	86.0421	85.4593	82.568	78.9047	75.1419	69.5229	66.4188	61.4566	55.3735	49.1034	39.8229	31.6406	26.0778	18.3936	11.7304	6.13832	0.992667	0.260285	-0.643754
-0.290899		-1.42745	-1.47011	-1.44691	-1.80054	-1.20889	-1.41226	-1.35886	-1.04224	-1.13717	-1.15354	-1.19867	-1.30061	-1.30186	-0.921861	-1.15189	-0.865697	-0.869345	-0.77299	0.0619992	-0.215186	-0.709917	93.3772	92.4604	89.159	88.5874	85.6502	81.8537	78.0304	72.1834	68.9138	63.6797	57.2756	50.7289	40.9199	32.3299	26.5733	18.7137	11.8977	6.20701	1.03283	0.280619	-0.629592
-0.288868		-1.42631	-1.47205	-1.38381	-1.7906	-1.16488	-1.37216	-1.33625	-1.05194	-1.156	-1.15228	-1.18333	-1.28881	-1.27946	-0.905266	-1.13193	-0.814833	-0.82919	-0.774832	0.0629583	-0.197122	-0.701414	96.2935	95.372	92.0482	91.5892	88.5444	84.6159	80.6804	74.6643	71.2531	65.7865	59.0436	52.1075	41.8809	32.9261	26.9581	18.9423	11.9832	6.24278	1.0277	0.277525	-0.644904
-0.286915		-1.28308	-1.30318	-1.30718	-1.72777	-1.04994	-1.31994	-1.28572	-0.905383	-1.04719	-1.04684	-1.08789	-1.20135	-1.19097	-0.84621	-1.06487	-0.745568	-0.765821	-0.724886	0.115598	-0.182651	-0.671597	99.6438	98.7074	95.3701	94.8126	91.7409	87.6794	83.7073	77.3916	73.8339	68.0382	60.9457	53.5995	42.9063	33.5343	27.363	19.1861	12.1075	6.30194	1.06787	0.316455	-0.614052
-0.284883		-1.29148	-1.33374	-1.28699	-1.69042	-1.06793	-1.26434	-1.24403	-0.943693	-1.06602	-1.03127	-1.06778	-1.19909	-1.20671	-0.862993	-1.06875	-0.751924	-0.792423	-0.726728	0.116557	-0.169594	-0.675015	102.059	101.214	97.8017	97.3185	94.2441	90.0744	85.9471	79.5291	75.7965	69.7302	62.3751	54.6776	43.5859	33.8587	27.5381	19.2668	12.1215	6.29956	1.06417	0.331481	-0.615535
-0.28293		-1.22931	-1.23162	-1.23897	-1.62878	-0.995902	-1.23	-1.20303	-0.897268	-1.02874	-0.992634	-1.02478	-1.14024	-1.1373	-0.799169	-1.0303	-0.677891	-0.733822	-0.695855	0.154892	-0.148209	-0.666656	104.709	103.877	100.451	99.9363	96.7874	92.5609	88.2825	81.5936	77.8052	71.4431	63.7622	55.6975	44.1583	34.1379	27.7331	19.3485	12.1553	6.32534	1.07954	0.351815	-0.605665
-0.280977		-1.25775	-1.30117	-1.25294	-1.65297	-0.990636	-1.22904	-1.22402	-0.861572	-1.00219	-0.99215	-1.04855	-1.16723	-1.16325	-0.792565	-1.03477	-0.646773	-0.746747	-0.684056	0.140775	-0.146851	-0.667362	106.934	106.077	102.643	102.211	98.9874	94.5706	90.289	83.3958	79.4562	72.87	64.825	56.436	44.5639	34.2788	27.7423	19.3396	12.0889	6.29389	1.08489	0.352122	-0.596867
-0.278946		-1.13263	-1.1696	-1.12308	-1.50475	-0.894178	-1.13172	-1.11558	-0.808092	-0.967377	-0.914589	-0.966449	-1.07913	-1.06932	-0.742591	-0.97666	-0.59114	-0.68275	-0.65252	0.179881	-0.12545	-0.638354	109.416	108.56	105.113	104.641	101.338	96.8226	92.462	85.3188	81.2232	74.3617	65.9684	57.1995	44.9574	34.4125	27.76	19.3297	12.0742	6.29151	1.09693	0.380975	-0.590125
-0.276993		-1.09908	-1.12471	-1.07506	-1.51463	-0.869838	-1.07354	-1.04597	-0.795045	-0.944402	-0.885494	-0.918687	-1.04413	-1.06189	-0.712146	-0.933443	-0.555253	-0.681369	-0.621647	0.180069	-0.112648	-0.634287	111.498	110.632	107.123	106.658	103.352	98.6845	94.1824	86.8398	82.6167	75.4499	66.7976	57.6996	45.1436	34.3769	27.6689	19.2254	11.984	6.241	1.0999	0.384143	-0.575009
-0.27504		-1.10844	-1.12273	-1.08902	-1.51498	-0.86934	-1.10119	-1.06219	-0.815377	-0.954805	-0.846863	-0.937682	-1.06158	-1.0354	-0.710311	-0.942677	-0.538441	-0.675221	-0.643226	0.194562	-0.106998	-0.632604	113.141	112.265	108.752	108.307	104.918	100.189	95.5975	87.9935	83.7575	76.2807	67.3597	57.9565	45.1248	34.2078	27.4634	19.102	11.8891	6.18571	1.08428	0.39351	-0.577536
-0.273008		-1.04531	-1.1056	-1.0593	-1.4669	-0.787187	-1.09447	-1.03481	-0.772626	-0.925951	-0.850364	-0.898499	-0.997326	-0.984379	-0.684178	-0.927485	-0.520955	-0.658907	-0.602153	0.209827	-0.104193	-0.62124	114.637	113.765	110.225	109.783	106.334	101.449	96.793	88.9962	84.5947	76.8998	67.6829	58.0763	45.0081	33.9839	27.195	18.9205	11.8029	6.12611	1.09154	0.413303	-0.557085
-0.271055		-1.00699	-1.03567	-0.976708	-1.41122	-0.752118	-1.03033	-0.980703	-0.722625	-0.868405	-0.783123	-0.848353	-0.956362	-0.951922	-0.652541	-0.897381	-0.473147	-0.628917	-0.583201	0.225512	-0.0793509	-0.606563	116.542	115.699	112.136	111.614	108.085	103.063	98.3417	90.2691	85.7689	77.8164	68.2737	58.3284	45.0608	33.9531	27.166	18.9068	11.7938	6.17573	1.09964	0.425412	-0.546141
-0.269025		-0.967714	-0.986368	-0.90527	-1.37149	-0.695006	-0.996198	-0.928297	-0.673926	-0.831219	-0.753254	-0.79726	-0.92192	-0.925946	-0.622838	-0.87862	-0.43898	-0.588769	-0.554057	0.239574	-0.0566439	-0.599617	117.113	116.174	112.593	112.056	108.5	103.35	98.5169	90.2896	85.7097	77.4771	67.8101	57.6853	44.3767	33.3477	26.5829	18.4726	11.5168	5.99687	1.1137	0.438644	-0.529631
-0.267072		-0.905548	-0.927168	-0.852481	-1.29077	-0.656361	-0.928481	-0.896836	-0.627501	-0.76056	-0.681245	-0.759035	-0.844	-0.861302	-0.592392	-0.840171	-0.393557	-0.592157	-0.532721	0.258836	-0.0490871	-0.572184	117.931	116.963	113.345	112.781	109.089	103.853	98.9307	90.504	85.4689	77.378	67.5521	57.2651	43.8571	32.8496	26.1914	18.2014	11.3742	5.91297	1.10952	0.456594	-0.51976
-0.265119		-0.880338	-0.901347	-0.817573	-1.25417	-0.610564	-1.00858	-0.849877	-0.60611	-0.875868	-0.771359	-0.720809	-0.961584	-0.911099	-0.619167	-0.863711	-0.424428	-0.551438	-0.518538	0.225645	-0.060127	-0.592436	117.791	116.86	113.196	112.642	108.9	103.531	98.5816	90.046	85.3211	76.7211	66.7648	56.4015	43.0801	32.1894	25.6284	17.8491	11.1266	5.76232	1.06099	0.42686	-0.503094
-0.263087		-0.832708	-0.831767	-0.779503	-1.18582	-0.5451	-0.839735	-0.804616	-0.581537	-0.732572	-0.631809	-0.676858	-0.801965	-0.788555	-0.554888	-0.776994	-0.3831	-0.512474	-0.494154	0.279056	-0.0201286	-0.561044	118.375	117.373	113.672	113.007	109.152	103.628	98.6136	89.8804	85.0758	76.3006	66.1772	55.744	42.4961	31.7271	25.2073	17.5818	10.9832	5.71226	1.09878	0.459052	-0.483239
-0.261134		-0.813458	-0.858398	-0.731482	-1.16709	-0.544602	-0.843543	-0.768386	-0.563425	-0.757281	-0.636093	-0.648169	-0.814645	-0.781131	-0.514906	-0.771923	-0.375824	-0.511094	-0.491891	0.250634	-0.0244927	-0.552686	118.035	116.956	113.174	112.464	108.586	102.934	97.8019	89.06	84.1948	75.2622	65.1515	54.7182	41.6238	31.0716	24.6538	17.2295	10.7929	5.56637	1.08077	0.452683	-0.478614
-0.259103		-0.7551	-0.741135	-0.711294	-1.08563	-0.481523	-0.770064	-0.736237	-0.53021	-0.695048	-0.5633	-0.637596	-0.769466	-0.715808	-0.493542	-0.718584	-0.339265	-0.499549	-0.465123	0.280203	-0.00356786	-0.528924	117.442	116.306	112.459	111.717	107.742	102.019	96.8613	87.9455	83.0865	74.0884	64.0203	53.5934	40.6821	30.3423	24.0945	16.8764	10.5684	5.45909	1.06944	0.463416	-0.46007
-0.25715		-0.683398	-0.758229	-0.668042	-1.09075	-0.447646	-0.788176	-0.714312	-0.531468	-0.681609	-0.553279	-0.594602	-0.720157	-0.694079	-0.463096	-0.708746	-0.341526	-0.460022	-0.462861	0.270855	0.00541944	-0.517227	116.41	115.226	111.327	110.482	106.409	100.596	95.4011	86.5196	81.6334	72.6017	62.5226	52.2529	39.6572	29.5771	23.4503	16.4526	10.3256	5.2989	1.05381	0.463723	-0.459259
-0.255197		-0.673684	-0.679956	-0.629558	-0.976657	-0.404233	-0.729995	-0.678083	-0.475507	-0.658634	-0.500343	-0.556377	-0.689921	-0.634204	-0.432651	-0.665528	-0.329481	-0.444336	-0.417683	0.280579	0.0139299	-0.506007	115.149	113.859	109.947	109.028	104.884	98.9625	93.7359	84.8457	79.9465	70.9768	60.9866	50.8552	38.5511	28.8025	22.8157	16.0526	10.0781	5.16255	1.04439	0.467368	-0.426977
-0.253165		-0.610558	-0.62945	-0.542613	-0.938109	-0.384068	-0.670821	-0.59825	-0.413682	-0.620243	-0.460929	-0.49812	-0.639974	-0.587954	-0.392213	-0.61219	-0.302458	-0.408949	-0.414757	0.286307	0.00958242	-0.475092	113.473	112.093	108.101	107.061	102.92	96.9515	91.7461	82.8633	78.0562	69.0972	59.3118	49.4538	37.433	27.9921	22.1468	15.6375	9.83932	5.02189	1.03497	0.466181	-0.4194
-0.251212		-0.577002	-0.560713	-0.532739	-0.905079	-0.345423	-0.61264	-0.590631	-0.400635	-0.606804	-0.422297	-0.488505	-0.595433	-0.58053	-0.366536	-0.621424	-0.285646	-0.364654	-0.383884	0.291263	0.0281065	-0.469118	111.416	109.955	105.944	104.834	100.571	94.56	89.3895	80.66	75.8878	67.0145	57.4803	47.8082	36.2364	27.122	21.4549	15.1946	9.58223	4.86647	1.02697	0.457428	-0.415252
-0.249181		-0.566328	-0.586501	-0.560234	-0.852227	-0.334796	-0.634528	-0.596629	-0.415104	-0.601792	-0.430567	-0.482701	-0.59317	-0.539049	-0.349941	-0.596696	-0.282465	-0.391256	-0.37619	0.258844	0.0204211	-0.466813	108.706	107.173	103.121	101.966	97.7188	91.7623	86.5939	77.9481	73.3442	64.6629	55.3811	46.0539	34.8942	26.1542	20.6334	14.665	9.2767	4.67336	0.982264	0.462439	-0.39337
-0.247228		-0.404026	-0.470081	-0.416846	-0.785818	-0.215089	-0.5382	-0.474569	-0.316227	-0.554975	-0.325178	-0.40156	-0.549822	-0.4601	-0.326648	-0.529637	-0.227505	-0.342192	-0.354854	0.282873	0.0418062	-0.448918	106.201	104.576	100.492	99.2055	94.9311	88.9796	83.8797	75.3969	70.9039	62.4466	53.4303	44.3844	33.6785	25.2604	19.9225	14.2508	8.99577	4.55608	0.989527	0.464177	-0.381949
-0.245275		-0.499217	-0.520554	-0.473729	-0.781399	-0.295653	-0.580154	-0.519401	-0.312717	-0.598757	-0.377146	-0.444397	-0.518394	-0.490823	-0.308123	-0.524566	-0.248839	-0.34558	-0.338286	0.235378	0.0321968	-0.441989	102.742	101.002	96.9714	95.6292	91.3661	85.52	80.5646	72.2829	67.963	59.7297	51.1362	42.4479	32.2244	24.2378	19.0733	13.6696	8.65284	4.36251	0.928125	0.432536	-0.370291
-0.243243		-0.412249	-0.455743	-0.391552	-0.728546	-0.218268	-0.501906	-0.458642	-0.289039	-0.560366	-0.332963	-0.347993	-0.492289	-0.415963	-0.281991	-0.490301	-0.217048	-0.324498	-0.321055	0.250642	0.0378629	-0.413459	99.3209	97.5576	93.5664	92.1078	87.9612	82.15	77.2921	69.3087	65.1619	57.1969	48.9131	40.6412	30.8632	23.289	18.3042	13.1591	8.33778	4.18371	0.921088	0.432779	-0.348886
-0.24129		-0.426377	-0.453764	-0.429362	-0.752737	-0.236844	-0.510482	-0.441486	-0.31414	-0.542159	-0.351553	-0.386062	-0.466821	-0.413308	-0.275387	-0.485231	-0.224077	-0.308812	-0.298526	0.22222	0.0344525	-0.406054	95.3564	93.6022	89.5832	88.1167	84.0005	78.409	73.6862	65.9659	62.097	54.4132	46.5713	38.6141	29.3995	22.1949	17.4311	12.6209	8.00916	3.9806	0.874946	0.400661	-0.332935
-0.239259		-0.33464	-0.374647	-0.318575	-0.633127	-0.164228	-0.451308	-0.404569	-0.257083	-0.522841	-0.254918	-0.318268	-0.429988	-0.36229	-0.237334	-0.422355	-0.158907	-0.287731	-0.283382	0.232716	0.0472711	-0.375616	91.535	89.6807	85.7775	84.233	80.2475	74.7863	70.2182	62.8153	59.0623	51.7851	44.2814	36.7836	28.0001	21.189	16.6048	12.0722	7.67979	3.82564	0.870293	0.40758	-0.312842
-0.237306		-0.353537	-0.358363	-0.31347	-0.566719	-0.149424	-0.431274	-0.363571	-0.253573	-0.523708	-0.26397	-0.327727	-0.381871	-0.331024	-0.199736	-0.393443	-0.18501	-0.272045	-0.26592	0.201184	0.0305092	-0.360105	87.1224	85.2866	81.4748	79.951	76.0339	70.7545	66.3881	59.3484	55.8304	48.9203	41.8633	34.7421	26.5031	20.071	15.7127	11.4768	7.31779	3.6273	0.814137	0.377369	-0.299156
-0.235353		-0.334287	-0.356384	-0.298827	-0.543226	-0.201378	-0.425545	-0.370256	-0.20238	-0.505501	-0.258718	-0.299038	-0.380245	-0.333138	-0.193133	-0.378836	-0.153892	-0.246823	-0.249352	0.184197	0.0161315	-0.349362	82.5763	80.7066	76.9813	75.4592	71.7251	66.6511	62.5056	55.8244	52.551	46.0461	39.388	32.7436	25.0108	18.9577	14.8492	10.8527	6.92719	3.43373	0.777531	0.359079	-0.289286
-0.233321		-0.283081	-0.298725	-0.276255	-0.511831	-0.238435	-0.379484	-0.323803	-0.24069	-0.469494	-0.230032	-0.263431	-0.332682	-0.320266	-0.186074	-0.363644	-0.150711	-0.254351	-0.235697	0.165605	0.0237049	-0.337521	77.6772	75.8361	72.2983	70.7934	67.2235	62.4561	58.5132	52.2542	49.2063	43.0793	36.9121	30.6413	23.4064	17.7992	13.8989	10.242	6.5406	3.23108	0.720426	0.332143	-0.281232
-0.231368		-0.232837	-0.256215	-0.263997	-0.495491	-0.147338	-0.341568	-0.29711	-0.165655	-0.425061	-0.209282	-0.22163	-0.290526	-0.27708	-0.131786	-0.315658	-0.114825	-0.224361	-0.22509	0.145766	0.0379374	-0.32344	73.1216	71.3705	67.9622	66.4685	63.0339	58.553	54.8166	48.9161	46.0699	40.391	34.5513	28.7143	21.9808	16.7384	13.0449	9.64182	6.19291	3.07566	0.685727	0.312423	-0.262778
-0.229415		-0.213587	-0.225625	-0.230281	-0.443388	-0.113461	-0.321534	-0.265648	-0.147841	-0.425928	-0.189724	-0.207246	-0.279364	-0.238662	-0.101341	-0.262904	-0.0980121	-0.199139	-0.203754	0.15406	0.0330965	-0.298391	68.2559	66.5186	63.3209	61.8765	58.6535	54.3876	50.9531	45.4159	42.7999	37.5024	32.138	26.7301	20.46	15.6062	12.1433	9.03208	5.79276	2.88686	0.663903	0.311299	-0.244325
-0.227384		-0.241059	-0.198961	-0.176715	-0.390535	-0.117139	-0.276665	-0.228731	-0.105089	-0.382768	-0.169384	-0.23482	-0.253259	-0.216254	-0.0990504	-0.247712	-0.0805261	-0.173288	-0.196059	0.137376	0.0268416	-0.284643	63.2662	61.6291	58.5807	57.1726	54.2186	50.2357	47.0227	41.8981	39.5267	34.6358	29.6764	24.7279	18.9032	14.481	11.2168	8.36895	5.38233	2.69374	0.622057	0.273395	-0.229119
-0.22543		-0.259956	-0.1791	-0.252671	-0.443336	-0.145251	-0.342461	-0.278332	-0.154031	-0.356216	-0.183204	-0.225205	-0.234944	-0.218367	-0.0972152	-0.252179	-0.0625212	-0.170716	-0.189028	0.0755755	0.0215238	-0.273423	58.0334	56.496	53.6914	52.3566	49.5855	45.9606	43.0114	38.3312	36.1519	31.6662	27.1772	22.6292	17.3203	13.2486	10.277	7.70199	4.9345	2.44772	0.54348	0.238893	-0.212572
-0.223399		-0.153914	-0.151244	-0.175263	-0.328494	-0.0678662	-0.268982	-0.165121	-0.0826694	-0.316633	-0.134253	-0.157412	-0.201686	-0.148276	-0.0567777	-0.217913	-0.0459293	-0.160363	-0.152724	0.0860714	0.0348193	-0.248231	53.306	51.8305	49.266	47.9674	45.4558	42.1281	39.3479	35.0613	33.1553	29.038	24.8968	20.7081	15.8924	12.1616	9.40301	7.08655	4.57176	2.25938	0.512601	0.237229	-0.187829
-0.221446		-0.158506	-0.139728	-0.184462	-0.33838	-0.115052	-0.201264	-0.21949	-0.0982332	-0.298426	-0.157611	-0.171638	-0.204829	-0.150389	-0.0597109	-0.165159	-0.0294145	-0.149446	-0.145693	0.0690932	0.0118585	-0.238441	48.2592	46.9167	44.6008	43.3849	41.0754	38.0104	35.5608	31.6708	29.9282	26.2019	22.4788	18.7239	14.3381	11.0102	8.52044	6.4243	4.12869	2.04674	0.445478	0.207972	-0.169614
-0.219493		-0.120182	-0.10437	-0.14121	-0.233825	-0.0430284	-0.171693	-0.111735	-0.0708818	-0.251609	-0.104675	-0.138181	-0.169825	-0.10005	-0.0340338	-0.15532	-0.0126017	-0.119455	-0.110052	0.0735727	0.0151238	-0.206241	43.5938	42.3652	40.1932	39.0648	37.0002	34.2599	32.0693	28.4949	26.973	23.6233	20.2753	16.897	12.9364	9.9161	7.67125	5.80025	3.73332	1.8484	0.423177	0.193974	-0.148061
-0.217462		-0.104739	-0.0884349	-0.140095	-0.239384	-0.0681637	-0.167355	-0.134423	-0.0591245	-0.231099	-0.11056	-0.138337	-0.14968	-0.10506	-0.0305512	-0.1294	-0.00822875	-0.110294	-0.11547	0.0897906	0.0095842	-0.174372	38.7472	37.6188	35.6962	34.7138	32.9373	30.4512	28.5012	25.4015	24.0337	21.0523	18.1189	15.119	11.6133	8.95309	6.91645	5.26111	3.37534	1.70774	0.409464	0.176574	-0.129994
-0.215508		-0.0568787	-0.0518849	-0.111148	-0.2147	-0.0605131	-0.149705	-0.110114	-0.0389255	-0.213787	-0.11246	-0.132298	-0.108716	-0.0845235	-0.0108346	-0.111216	0.00739196	-0.101762	-0.104863	0.0308507	-0.00217092	-0.171259	33.9769	32.9624	31.2598	30.3507	28.7428	26.6196	24.8523	22.092	20.9163	18.364	15.739	13.1157	10.0066	7.70635	5.95282	4.50831	2.92274	1.4188	0.325174	0.141595	-0.12966
-0.213477		-0.0843508	-0.0585994	-0.124339	-0.171383	-0.054654	-0.147751	-0.0970389	-0.0295524	-0.199535	-0.0682769	-0.112189	-0.11599	-0.0859575	-0.0180809	-0.0864877	0.00103608	-0.071143	-0.101937	0.0203658	0.0130319	-0.154172	29.2686	28.421	26.9679	26.1523	24.7562	22.8682	21.3987	19.0177	18.0198	15.7405	13.5253	11.2613	8.6215	6.62885	5.10743	3.8881	2.48847	1.22092	0.259486	0.134209	-0.109685
-0.211524		-0.0984795	-0.0232415	-0.0953912	-0.152659	-0.0505797	-0.14679	-0.0798824	-0.054653	-0.171792	-0.0868661	-0.0787315	-0.119132	-0.102376	-0.0400875	-0.076649	-0.0107613	-0.0649943	-0.104443	-0.00757969	0.00485308	-0.129124	24.732	23.9887	22.7176	22.0181	20.867	19.2655	18.0121	15.9848	15.1838	13.2716	11.3695	9.47256	7.2246	5.55378	4.28685	3.24975	2.08833	1.01782	0.202377	0.0954153	-0.105537
-0.209571		-0.0553876	-0.00695709	-0.056907	-0.124398	-0.053658	-0.074304	-0.0770311	-0.0416067	-0.13928	-0.0386981	-0.0548112	-0.0984336	-0.0520367	-0.0239472	-0.0477368	0.00605146	-0.0588456	-0.07357	0.00071447	0.00287313	-0.104553	20.3385	19.7377	18.7344	18.1032	17.1351	15.8344	14.7685	13.1808	12.4718	10.8933	9.37106	7.74583	5.95167	4.55977	3.51395	2.67815	1.70725	0.833783	0.18246	0.0799866	-0.0866061
-0.20754		-0.0208709	0.0244754	-0.060561	-0.100155	-0.0334938	-0.0723502	-0.0448827	-0.0226968	-0.0961202	-0.0421991	-0.0347016	-0.0890178	-0.0534707	0.00218516	-0.0420817	0.00923231	-0.0473005	-0.0658756	0.00119677	0.00424769	-0.0826983	16.0497	15.5682	14.7953	14.291	13.5395	12.474	11.6725	10.3115	9.85189	8.59409	7.3434	6.09652	4.66673	3.6063	2.74962	2.10562	1.35405	0.640673	0.143475	0.0630637	-0.0671085
-0.205586		-0.0445363	0.0073812	-0.0936023	-0.133883	-0.061606	-0.0999997	-0.0706416	-0.0477974	-0.101755	-0.0750934	-0.0680018	-0.0754715	-0.0412787	-0.0150531	-0.0513165	-0.0216386	-0.0697621	-0.063613	-0.0162583	-0.0182363	-0.0838761	11.823	11.4412	10.8072	10.4668	9.89342	9.17166	8.55291	7.55992	7.22568	6.30158	5.33542	4.4604	3.3938	2.59798	2.00056	1.51972	0.958671	0.442334	0.0858881	0.0357141	-0.0643904
-0.203555		-0.06724	-0.0327119	-0.0638777	-0.0619565	-0.0605153	-0.0598989	-0.0432615	-0.0241192	-0.0872058	-0.0309107	-0.0383554	-0.0636715	-0.0474811	-0.017531	-0.0170511	0.000615746	-0.0391435	-0.0463819	-0.0152991	-0.0216301	-0.0596373	7.89671	7.65793	7.28773	7.00742	6.60296	6.1069	5.71442	5.03398	4.80126	4.18362	3.54142	2.95414	2.23284	1.72557	1.32678	1.00441	0.624535	0.263528	0.0578701	0.016407	-0.0301108
-0.201602		-0.157663	-0.0688796	-0.130298	-0.162441	-0.14108	-0.116159	-0.107167	-0.111209	-0.121451	-0.0828785	-0.0668872	-0.0429726	-0.0877412	-0.0681479	-0.0692012	-0.0445603	-0.0759101	-0.0488876	-0.0394299	-0.0259942	-0.0579541	3.68438	3.5833	3.39507	3.25472	3.09039	2.84274	2.66637	2.33488	2.24658	1.92919	1.6145	1.3657	0.988523	0.769711	0.54911	0.437585	0.262489	0.0842636	-0.0240353	-0.00903528	-0.0354989
-0.199649		-0.0192034	-0.0168324	-0.0155195	-0.0149708	-0.0118356	-0.0198304	-0.0137171	-0.0218684	-0.0221819	-0.0156371	-0.019125	-0.0127369	-0.0135604	-0.00909222	-0.0116788	-0.0134424	-0.012541	-0.0132464	-0.0154001	-0.00985435	-0.0124019	0.287425	0.276412	0.260579	0.23636	0.231147	0.207946	0.195288	0.16029	0.159193	0.132582	0.107147	0.0728949	0.0493806	0.047499	0.0193993	0.0185763	0.0149316	-0.0091706	-0.00961957	-0.00825154	-0.0113231
-0.197618		-0.0800541	0.00744755	-0.0954674	-0.0813273	-0.0679653	-0.0512552	-0.0435575	-0.0744841	-0.0362428	-0.0525167	-0.0276256	-0.0200104	-0.0292995	-0.0306436	-0.0441706	-0.0150299	-0.0486796	-0.0150888	-0.0206398	-0.0156324	-0.00342193	-3.50061	-3.35901	-3.18263	-3.1181	-2.90672	-2.68038	-2.53358	-2.28935	-2.15073	-1.87571	-1.63917	-1.34758	-1.0401	-0.777228	-0.640029	-0.482425	-0.333509	-0.164134	-0.0738771	-0.0347111	-0.000885413
-0.195664		-0.0894144	0.00883081	-0.0903618	-0.0816763	-0.077004	-0.0502945	-0.0407062	-0.0662061	-0.0514145	-0.047264	-0.0323155	-0.0326902	-0.0409493	-0.0431135	-0.0438687	-0.0602059	-0.0234574	0.00147892	-0.0266508	-0.00426086	0.00589066	-6.98344	-6.73265	-6.34574	-6.12696	-5.80412	-5.39141	-5.00943	-4.49737	-4.28104	-3.66754	-3.22277	-2.5927	-2.0317	-1.54236	-1.21742	-0.934813	-0.609677	-0.28141	-0.0914095	-0.0320201	0.00827
-0.193633		-0.102581	0.0170175	-0.0987841	-0.0717389	-0.104524	-0.0435723	-0.0562414	-0.0902116	-0.0464019	-0.0603018	-0.0503528	-0.0256585	-0.0471517	-0.0646648	-0.0477502	-0.0474883	-0.0119124	-0.000363469	-0.0299832	-0.0181451	0.0272684	-10.3519	-9.97712	-9.4885	-9.11425	-8.65588	-7.99841	-7.41399	-6.65613	-6.28578	-5.46602	-4.70206	-3.86054	-2.98285	-2.25741	-1.76718	-1.35952	-0.877055	-0.393459	-0.121335	-0.0479892	0.0146546
-0.19168		-0.107173	0.0285335	-0.074605	-0.0530144	-0.0897204	0.000303744	-0.0343166	-0.0676285	-0.00912159	-0.040744	-0.0264326	-0.0288015	-0.0206546	-0.0532929	-0.0426799	-0.0402122	-0.010532	0.00189916	-0.0250269	0.006101	0.0489788	-13.5819	-13.079	-12.3846	-11.9371	-11.3006	-10.4519	-9.69434	-8.60661	-8.25873	-7.12435	-6.12353	-5.02936	-3.81232	-2.92717	-2.27305	-1.71654	-1.13892	-0.477356	-0.135052	-0.0543581	0.031201
-0.189727		-0.0783866	0.0305128	-0.0599626	-0.0295215	-0.0987592	0.0108012	0.01145	-0.0498137	0.0710741	-0.0211862	-0.0215858	0.025276	-0.013231	-0.0562261	-0.0471463	-0.0377046	0.0146901	0.0184669	-0.0181632	-0.00255468	0.0725965	-16.626	-16.0473	-15.171	-14.5597	-13.8118	-12.7291	-11.8412	-10.5666	-10.0171	-8.69208	-7.45918	-6.16004	-4.63225	-3.54448	-2.72647	-2.0831	-1.36263	-0.556485	-0.166413	-0.0550048	0.0469129
-0.187696		-0.110639	0.00948292	-0.0874679	-0.0148248	-0.0642971	0.00320617	-0.0183988	-0.0738326	0.0713048	-0.0390019	-0.0396348	-0.00584715	-0.0146733	-0.0539411	-0.0176564	-0.0393003	0.0119225	0.0273452	-0.0176903	0.0121653	0.0963556	-19.6271	-18.9244	-17.9608	-17.1987	-16.3248	-15.0117	-13.9595	-12.401	-11.8597	-10.1996	-8.7572	-7.19896	-5.41648	-4.17367	-3.16654	-2.46488	-1.57278	-0.620856	-0.179178	-0.0647802	0.0658076
-0.185742		-0.186745	-0.0362112	-0.168184	-0.0199331	-0.135317	-0.0387363	-0.0536861	-0.0989198	0.105022	-0.0862413	-0.0395446	-0.0566661	-0.0501567	-0.0997841	-0.0554943	-0.0702107	-0.0105314	0.0331922	-0.0246456	-0.00316007	0.104722	-22.576	-21.7498	-20.5947	-19.7691	-18.7312	-17.2508	-16.0064	-14.261	-13.6277	-11.6816	-10.0262	-8.25815	-6.16969	-4.74809	-3.59612	-2.7933	-1.82989	-0.704748	-0.22007	-0.0840186	0.0771157
-0.183789		-0.0768955	0.0468304	-0.0534054	0.0417068	-0.0585254	0.0528235	0.0063857	-0.0334214	0.126806	0.0191967	-0.0192006	0.0117165	0.000182288	-0.0407284	-0.0218138	-0.0104348	0.0337642	0.0545284	-0.0106294	0.0191787	0.129293	-25.0193	-24.1555	-22.8709	-21.8528	-20.7131	-19.1178	-17.7145	-15.7585	-15.0761	-12.9108	-11.0566	-9.07412	-6.77981	-5.20805	-3.91603	-3.02634	-1.95823	-0.726656	-0.208992	-0.0636845	0.0998609
-0.181759		-0.13299	0.0258005	-0.114289	0.00395137	-0.124199	0.0547652	-0.0139263	-0.0622086	0.150878	-0.0225104	-0.0098315	0.0187404	-0.0155651	-0.0813588	-0.0304709	-0.0692987	0.0309966	0.0622146	-0.00920278	0.00910312	0.145895	-27.6961	-26.7513	-25.3173	-24.2296	-22.9496	-21.1144	-19.5897	-17.3831	-16.6659	-14.2419	-12.1782	-10.0034	-7.45914	-5.74664	-4.28934	-3.32706	-2.17315	-0.762416	-0.215081	-0.0667841	0.119352
-0.179806		-0.104203	0.113611	-0.0567316	0.0703596	-0.0331021	0.0986412	0.0461455	-0.0157836	0.235842	-0.0124894	0.0140888	0.0585128	0.0252371	-0.0270715	-0.0015587	-0.0191073	0.0657555	0.0930875	-0.00472332	0.033826	0.179527	-30.0917	-29.0234	-27.4743	-26.2419	-24.8743	-22.8431	-21.2311	-18.852	-18.019	-15.4043	-13.1563	-10.7907	-8.00727	-6.17798	-4.5854	-3.58871	-2.31104	-0.779557	-0.226415	-0.0564637	0.129222
-0.177774		-0.0982964	0.0449072	-0.122374	0.04215	-0.0844635	0.0624481	0.00199996	-0.0302524	0.22655	-0.0207588	0.0365826	0.0417025	0.0047296	-0.062928	-0.0292821	-0.0445367	0.0677638	0.0721716	-0.0156851	0.0285249	0.192321	-32.5684	-31.4048	-29.7397	-28.3708	-26.8916	-24.7301	-22.8536	-20.3289	-19.4801	-16.5781	-14.1873	-11.6056	-8.60556	-6.64031	-4.8872	-3.86083	-2.51643	-0.834385	-0.250141	-0.0600351	0.141567
-0.175821		-0.0981199	0.0945702	-0.0219013	0.113327	-0.0696603	0.125398	0.0573033	0.0209409	0.297209	0.0321776	0.048582	0.0814749	0.0503002	-0.0229458	-0.0099067	-0.0372606	0.0977544	0.107813	0.00929836	0.0594467	0.227383	-34.7209	-33.4957	-31.663	-30.1876	-28.6064	-26.2919	-24.3472	-21.6547	-20.714	-17.6356	-15.0605	-12.3071	-9.10602	-6.97634	-5.13081	-4.0605	-2.6257	-0.832451	-0.234295	-0.0582977	0.159544
-0.173868		-0.102712	0.106086	-0.0787845	0.112978	-0.0453205	0.12159	0.0315444	0.0339873	0.320184	0.00882004	0.0915758	0.0640268	0.0481871	-0.0306473	0.00470035	-0.0395213	0.0991347	0.133917	0.0175925	0.0612814	0.246709	-36.8733	-35.6248	-33.6341	-32.0616	-30.3547	-27.8967	-25.8169	-22.9567	-21.943	-18.6932	-15.9097	-12.98	-9.57786	-7.42198	-5.36011	-4.26493	-2.78743	-0.85436	-0.240383	-0.0637128	0.176091
-0.171837		-0.092037	0.113677	-0.0538282	0.180136	-0.0203879	0.185533	0.0732296	0.0528972	0.396722	0.0339293	0.0640017	0.109205	0.0419847	-0.0235884	0.0115476	-0.0411088	0.124985	0.132075	0.014737	0.0744577	0.286207	-38.9733	-37.5817	-35.5037	-33.8138	-32.0143	-29.3975	-27.1963	-24.2333	-23.1324	-19.6476	-16.7596	-13.6423	-10.0522	-7.75557	-5.58085	-4.47983	-2.90222	-0.885346	-0.241698	-0.0424887	0.194158
-0.169884		-0.110934	0.0965827	-0.0677961	0.136871	-0.0580368	0.148346	0.0427023	0.04687	0.462613	0.0391819	0.0688485	0.110831	0.0732502	-0.0217533	0.0154258	-0.0338327	0.116828	0.148643	0.0196933	0.0826106	0.296473	-41.059	-39.5583	-37.3984	-35.5686	-33.7101	-30.8926	-28.6231	-25.4781	-24.2995	-20.5669	-17.5564	-14.2913	-10.5288	-8.12015	-5.79108	-4.67949	-3.02103	-0.912023	-0.242064	-0.0335987	0.200452
-0.167852		-0.0335019	0.194772	7.5513e-05	0.204029	-0.0140308	0.207521	0.122534	0.127769	0.472393	0.0690595	0.103263	0.132168	0.0765846	-0.0146944	0.0353861	-0.044957	0.156984	0.170642	0.0397259	0.0939987	0.329772	-42.9158	-41.3055	-39.0057	-37.1111	-35.16	-32.2503	-29.7927	-26.5592	-25.322	-21.4403	-18.2489	-14.8583	-10.9173	-8.39652	-5.97844	-4.84671	-3.13105	-0.914399	-0.236704	-0.0314481	0.209698
-0.165899		-0.0953143	0.125226	-0.0329659	0.213217	-0.0612165	0.179871	0.0824704	0.0645211	0.519211	0.0552387	0.0890366	0.114719	0.0792398	-0.0271643	0.0309197	-0.0662912	0.144059	0.177673	0.0151183	0.0915419	0.342422	-44.7487	-43.1341	-40.724	-38.6941	-36.603	-33.5832	-31.0479	-27.6943	-26.346	-22.3261	-18.9504	-15.3977	-11.3033	-8.69911	-6.14575	-5.01776	-3.25463	-0.945844	-0.237547	-0.0292339	0.222429
-0.163946		-0.0796406	0.154624	-0.0338207	0.212868	-0.0356845	0.217787	0.104395	0.116907	0.555299	0.0652597	0.111765	0.144955	0.0902397	-0.000295136	0.155199	-0.0733202	0.162129	0.191857	0.0868318	0.130093	0.389405	-46.224	-44.5003	-42.0179	-39.8815	-37.7313	-34.5824	-31.9072	-28.4288	-27.0506	-22.8782	-19.3991	-15.7654	-11.5081	-8.83958	-6.18432	-5.0553	-3.2447	-0.962985	-0.234694	0.00731265	0.237188
-0.161915		-0.141683	0.101417	-0.0791979	0.194195	-0.050091	0.206628	0.0650181	0.115551	0.57104	0.0331485	0.0901512	0.151987	0.0852294	-0.00873345	0.013035	-0.0939812	0.166521	0.192398	0.0339083	0.113348	0.390755	-48.3193	-46.5049	-43.9162	-41.6528	-39.3911	-36.1213	-33.339	-29.7436	-28.2304	-23.9042	-20.2966	-16.4706	-12.0253	-9.25423	-6.50043	-5.34649	-3.44532	-1.00351	-0.238274	-0.0153323	0.248937
-0.159962		-0.0461395	0.198764	-0.0216402	0.24153	-0.0162144	0.279114	0.148932	0.161976	0.602062	0.105158	0.166524	0.182222	0.121263	0.0503222	0.0991676	-0.0867052	0.182207	0.22804	0.0755811	0.130441	0.42391	-49.8519	-47.9951	-45.2816	-42.9212	-40.5909	-37.1682	-34.3176	-30.626	-29.0876	-24.5373	-20.8789	-16.9098	-12.3446	-9.45192	-6.61529	-5.46033	-3.50214	-0.987269	-0.225289	0.00738598	0.268821
-0.15793		-0.0831483	0.139598	-0.049136	0.222857	-0.0771125	0.219079	0.109555	0.157044	0.618102	0.0635104	0.110339	0.179717	0.115061	-0.00460774	0.0666758	-0.140745	0.203288	0.226197	0.0846465	0.121326	0.426691	-51.5227	-49.6516	-46.8365	-44.3111	-41.9263	-38.4066	-35.4061	-31.6069	-30.0194	-25.3202	-21.4903	-17.41	-12.7188	-9.72828	-6.77881	-5.60847	-3.59309	-0.994413	-0.225174	0.00619875	0.281643
-0.155977		-0.0734351	0.174955	-0.0583355	0.279728	-0.0146257	0.258187	0.117174	0.213005	0.664919	0.0830681	0.143796	0.181343	0.151095	0.0353744	0.095588	-0.114395	0.209437	0.252302	0.107723	0.151294	0.461753	-53.0028	-50.9653	-48.0922	-45.5365	-43.0451	-39.4583	-36.3609	-32.4178	-30.7908	-25.9485	-22.0201	-17.8206	-12.9665	-9.94028	-6.87937	-5.74137	-3.66898	-1.01155	-0.209328	0.0174729	0.30105
-0.154024		-0.140016	0.105409	-0.11045	0.212622	-0.0379695	0.230537	0.125986	0.14499	0.66882	0.0501738	0.140298	0.168663	0.151366	-0.0104741	0.0577429	-0.173876	0.206049	0.264101	0.112679	0.150744	0.468681	-54.583	-52.5079	-49.5244	-46.8383	-44.3118	-40.5719	-37.3728	-33.2763	-31.5907	-26.6484	-22.5833	-18.2933	-13.3048	-10.1952	-7.06575	-5.86951	-3.77349	-1.03823	-0.208263	0.0301776	0.312828
-0.151993		-0.0768889	0.184525	-0.0568839	0.317927	0.00126817	0.32309	0.128332	0.254498	0.778737	0.108662	0.140143	0.237683	0.161853	0.0442685	0.106313	-0.137317	0.260509	0.295637	0.139387	0.167378	0.493397	-55.9344	-53.783	-50.6978	-47.9421	-45.3515	-41.4575	-38.1848	-34.0141	-32.3032	-27.188	-23.0755	-18.6217	-13.5598	-10.3571	-7.14821	-5.96997	-3.82152	-1.01987	-0.194796	0.044726	0.325889
-0.15004		-0.0910176	0.153126	-0.0708517	0.298505	-0.0125389	0.290672	0.150257	0.25324	0.768334	0.0996092	0.168831	0.229772	0.178813	0.0508721	0.101847	-0.139578	0.26189	0.307437	0.165324	0.1741	0.528459	-57.3477	-55.1253	-51.9822	-49.0912	-46.4179	-42.4663	-39.0632	-34.8011	-33.0697	-27.7878	-23.5767	-19.0181	-13.8504	-10.55	-7.28691	-6.0838	-3.88311	-1.0242	-0.18348	0.0531391	0.338859
-0.148087		-0.109915	0.1408	-0.0800512	0.269545	-0.0358828	0.258254	0.143571	0.228139	0.753162	0.0857884	0.140299	0.226629	0.14809	0.0288654	0.0830755	-0.148991	0.277575	0.320428	0.181248	0.184399	0.548738	-58.7515	-56.4772	-53.2236	-50.2118	-47.5081	-43.475	-39.9989	-35.5738	-33.7934	-28.4257	-24.0636	-19.4621	-14.0695	-10.7954	-7.41131	-6.22625	-3.95424	-1.02936	-0.170257	0.053446	0.349683
-0.146055		-0.113545	0.153159	-0.0789368	0.322398	-0.0157186	0.288818	0.137573	0.251817	0.786785	0.0918241	0.150872	0.224124	0.156193	0.0549978	0.117341	-0.167268	0.296273	0.331699	0.208433	0.193879	0.570831	-60.0552	-57.7666	-54.3494	-51.2917	-48.4668	-44.3749	-40.806	-36.2735	-34.4439	-28.9605	-24.4986	-19.8049	-14.3531	-10.9669	-7.52238	-6.29809	-4.02135	-1.00932	-0.160604	0.0694249	0.36775
-0.144102		-0.070453	0.198054	-0.045221	0.364965	0.018158	0.327926	0.159498	0.283937	0.843139	0.130455	0.174793	0.28297	0.201763	0.0806748	0.146253	-0.150455	0.314343	0.348267	0.237231	0.226232	0.594688	-61.2634	-58.8418	-55.4192	-52.2263	-49.4092	-45.1786	-41.5224	-36.8936	-35.0483	-29.4506	-24.9139	-20.1059	-14.5771	-11.1073	-7.60386	-6.39285	-4.06387	-1.01168	-0.140943	0.0840369	0.384297
-0.142071		-0.0883884	0.196108	-0.0679484	0.384439	0.0240171	0.372795	0.172573	0.302847	0.895835	0.122186	0.185366	0.251854	0.219403	0.102039	0.151908	-0.166347	0.330656	0.351193	0.257264	0.231898	0.61082	-62.5099	-60.0406	-56.5449	-53.249	-50.3345	-46.0261	-42.3343	-37.5789	-35.7179	-29.995	-25.3728	-20.4344	-14.813	-11.317	-7.70062	-6.49808	-4.1262	-1.0193	-0.114125	0.0861875	0.399026
-0.140118		-0.0452966	0.255308	-0.00562235	0.422237	0.0674305	0.392829	0.242181	0.35404	0.933115	0.194196	0.199749	0.305932	0.2459	0.118179	0.171284	-0.149535	0.346341	0.386834	0.295599	0.265681	0.646836	-63.6228	-61.1112	-57.5336	-54.1407	-51.2101	-46.8155	-42.9886	-38.1847	-36.2985	-30.4326	-25.7405	-20.7258	-14.9796	-11.4527	-7.77734	-6.5833	-4.15442	-0.983991	-0.0944641	0.101276	0.410804
-0.138165		-0.154793	0.147614	-0.124494	0.32652	0.00593966	0.406903	0.125823	0.271719	0.953706	0.0945443	0.180754	0.264642	0.196103	0.129551	0.162049	-0.133914	0.371564	0.355718	0.305323	0.239859	0.654718	-64.9933	-62.4105	-58.7608	-55.1945	-52.224	-47.767	-43.8671	-38.9097	-37.0269	-31.0276	-26.2273	-21.1126	-15.256	-11.6837	-7.91604	-6.71149	-4.24462	-1.01496	-0.104367	0.1172	0.419244
-0.136133		-0.0249085	0.269646	-0.0184758	0.498582	0.0976294	0.438659	0.272413	0.385997	0.984945	0.191179	0.229474	0.352736	0.270963	0.150915	0.210619	-0.110468	0.397414	0.430169	0.384484	0.292732	0.68897	-65.9155	-63.2517	-59.5813	-55.9406	-52.9157	-48.3569	-44.4167	-39.3471	-37.439	-31.3622	-26.4955	-21.3266	-15.3822	-11.755	-7.96035	-6.74519	-4.28788	-0.979665	-0.0637205	0.136159	0.441722
-0.13418		-0.0581106	0.22871	-0.0324437	0.445781	0.0552121	0.425315	0.237117	0.379969	1.00315	0.17259	0.229552	0.330519	0.259313	0.147982	0.206153	-0.10796	0.413099	0.427664	0.391824	0.301242	0.703528	-67.0713	-64.4319	-60.5939	-56.8466	-53.8056	-49.1415	-45.1521	-39.991	-38.0768	-31.8714	-26.906	-21.6229	-15.6251	-11.9718	-8.04184	-6.83995	-4.3304	-0.984408	-0.0702856	0.146002	0.460533
-0.132149		-0.0235939	0.269679	0.00204934	0.479561	0.103987	0.470184	0.288339	0.408416	1.06062	0.197699	0.259199	0.37093	0.315099	0.178883	0.192735	-0.0857055	0.410339	0.454431	0.424255	0.312153	0.740164	-68.1271	-65.4066	-61.5528	-57.6881	-54.6165	-49.8889	-45.7781	-40.519	-38.6368	-32.2536	-27.2457	-21.8941	-15.7991	-12.1242	-8.12429	-6.91657	-4.36413	-0.969617	-0.0401294	0.167227	0.475739
-0.130196		-0.0615644	0.243048	-0.0405288	0.45537	0.11879	0.461608	0.248275	0.421462	1.04068	0.160036	0.230667	0.35825	0.289144	0.185486	0.216878	-0.0688927	0.430793	0.475768	0.45353	0.320664	0.743755	-69.2448	-66.458	-62.4938	-58.5321	-55.4635	-50.6449	-46.4706	-41.0676	-39.2364	-32.7628	-27.6372	-22.1951	-15.9896	-12.2885	-8.21531	-7.0304	-4.43049	-0.963393	0.00289651	0.173256	0.487041
-0.128242		-0.0661563	0.230722	-0.097412	0.407337	0.0525305	0.405348	0.227284	0.415435	1.04458	0.136679	0.21644	0.355107	0.258421	0.177785	0.202875	-0.0616166	0.436942	0.47803	0.48805	0.325837	0.771187	-70.31	-67.5237	-63.4778	-59.4095	-56.2342	-51.3818	-47.144	-41.6305	-39.7789	-33.2052	-27.9953	-22.4675	-16.2087	-12.4671	-8.30156	-7.11085	-4.49208	-0.97195	-0.0117749	0.175947	0.496434
-0.126211		-0.0554815	0.214471	-0.0724557	0.498337	0.0869998	0.478828	0.240359	0.458187	1.09251	0.161788	0.255623	0.381212	0.285597	0.199149	0.237141	-0.0536674	0.462792	0.509566	0.529063	0.347238	0.782551	-71.3133	-68.4555	-64.3651	-60.1366	-57.0118	-52.0147	-47.7318	-42.0678	-40.2577	-33.5541	-28.3111	-22.7149	-16.3683	-12.6338	-8.36971	-7.16363	-4.53058	-0.960497	0.0183814	0.200032	0.504965
-0.124258		-0.0648417	0.192608	-0.115034	0.431231	0.0636559	0.47502	0.228905	0.456928	1.10594	0.147967	0.208018	0.379261	0.254874	0.239131	0.204064	-0.0368546	0.464172	0.507061	0.534973	0.364809	0.806646	-72.3117	-69.4402	-65.268	-60.9329	-57.7729	-52.7087	-48.3433	-42.6212	-40.8288	-33.9917	-28.6597	-22.9825	-16.554	-12.8077	-8.45597	-7.25362	-4.59217	-0.945094	0.0327971	0.19414	0.516743
-0.122227		-0.0732404	0.214504	-0.0853092	0.4364	0.0933569	0.462669	0.256286	0.504448	1.11096	0.16354	0.223359	0.380332	0.291587	0.241421	0.209719	-0.0432105	0.466181	0.52906	0.561205	0.37715	0.832315	-73.296	-70.3767	-66.0886	-61.6742	-58.4932	-53.3988	-48.912	-43.1015	-41.3268	-34.3501	-29.0089	-23.268	-16.7089	-12.9458	-8.51458	-7.34454	-4.61636	-0.933283	0.0505555	0.227762	0.520028
-0.120274		-0.0110751	0.193834	-0.0897403	0.474198	0.103392	0.506545	0.2496	0.550873	1.1387	0.159256	0.27589	0.401031	0.284705	0.26233	0.224326	-0.00732417	0.481866	0.550396	0.595725	0.386138	0.85641	-74.1752	-71.2374	-66.9104	-62.3132	-59.159	-53.9545	-49.5044	-43.5642	-41.7548	-34.7162	-29.2574	-23.445	-16.8326	-13.0862	-8.58653	-7.38685	-4.63503	-0.925718	0.0683091	0.228545	0.534667
-0.11832		-0.0919609	0.189853	-0.122782	0.445238	0.0562059	0.450285	0.204768	0.521004	1.11876	0.13113	0.228285	0.388352	0.263519	0.24986	0.205555	-0.0143532	0.507088	0.562196	0.619755	0.395125	0.871444	-75.2261	-72.2173	-67.7799	-63.1333	-59.9107	-54.6724	-50.0872	-44.046	-42.2495	-35.13	-29.5916	-23.7031	-17.047	-13.2744	-8.67278	-7.4673	-4.70139	-0.914635	0.0870163	0.242204	0.545491
-0.116289		-0.10036	0.17837	-0.164583	0.455176	0.0382232	0.466544	0.194001	0.530377	1.15715	0.12286	0.215016	0.385846	0.281158	0.266456	0.187368	-0.00640399	0.509097	0.550816	0.645986	0.411758	0.888054	-76.1579	-73.0633	-68.61	-63.8461	-60.6024	-55.2481	-50.6321	-44.5693	-42.7713	-35.498	-29.9074	-23.9267	-17.197	-13.4268	-8.72186	-7.52961	-4.73512	-0.897841	0.101437	0.247692	0.550207
-0.114336		-0.0906463	0.180349	-0.140403	0.435753	0.062563	0.519957	0.211157	0.586339	1.21827	0.132881	0.215094	0.397009	0.279045	0.292133	0.192438	0.0151772	0.515245	0.572153	0.671924	0.425514	0.913102	-77.0371	-73.9526	-69.4128	-64.4755	-61.2539	-55.8515	-51.1815	-45.0129	-43.1993	-35.845	-30.1798	-24.1418	-17.3208	-13.5863	-8.76519	-7.60053	-4.79194	-0.880269	0.108223	0.256105	0.566753
-0.112305		-0.0561296	0.211781	-0.0916053	0.474301	0.101801	0.517142	0.262379	0.643396	1.23282	0.119844	0.225667	0.418345	0.320527	0.323034	0.226704	0.0231264	0.531559	0.59892	0.70197	0.439763	0.932096	-77.8879	-74.7604	-70.1046	-65.1406	-61.8931	-56.4462	-51.6596	-45.4599	-43.6305	-36.1986	-30.4527	-24.3701	-17.447	-13.6862	-8.82857	-7.64854	-4.79706	-0.8712	0.146486	0.28782	0.568131
-0.110352		-0.0941001	0.185151	-0.15446	0.44415	0.0426941	0.494261	0.217547	0.621872	1.22719	0.108407	0.215017	0.40805	0.283843	0.318908	0.205548	0.0160974	0.536515	0.61072	0.723496	0.460195	0.978125	-78.4572	-75.3398	-70.6356	-65.5554	-62.249	-56.7683	-51.9659	-45.7128	-43.8725	-36.312	-30.5438	-24.4041	-17.5874	-13.8351	-8.88264	-7.72661	-4.84315	-0.866406	0.206201	0.312445	0.597075
-0.108398		-0.136839	0.163288	-0.214954	0.421151	-0.0116442	0.452306	0.187019	0.612268	1.20248	0.0826652	0.216287	0.407291	0.254312	0.340711	0.198697	-0.00046844	0.539088	0.622519	0.74383	0.456784	0.961688	-79.675	-76.4532	-71.7578	-66.5377	-63.2438	-57.653	-52.7823	-46.4521	-44.5198	-36.9118	-31.0545	-24.8052	-17.7374	-13.9672	-8.95339	-7.81898	-4.88686	-0.87401	0.163873	0.302262	0.586442
-0.106367		-0.0927855	0.185184	-0.170879	0.445394	0.0180568	0.487639	0.209631	0.645483	1.25518	0.0982377	0.203018	0.409554	0.281488	0.357605	0.204353	0.0265543	0.56017	0.649287	0.776261	0.477232	0.997848	-80.4732	-77.261	-72.4353	-67.1265	-63.8401	-58.1715	-53.2319	-46.899	-44.9272	-37.1796	-31.2797	-24.9954	-17.8446	-14.1005	-8.9834	-7.83838	-4.89675	-0.840146	0.188307	0.325393	0.602125
-0.104414		-0.0783039	0.1967	-0.189661	0.468886	0.0328599	0.50052	0.217251	0.699061	1.32107	0.132101	0.212633	0.444558	0.288911	0.364208	0.214191	0.0409829	0.580623	0.670623	0.795045	0.489557	1.01336	-81.2619	-78.0359	-73.1332	-67.7226	-64.4105	-58.6843	-53.705	-47.3332	-45.3313	-37.4885	-31.5472	-25.201	-17.9588	-14.2124	-9.02674	-7.89976	-4.9345	-0.811987	0.216551	0.331422	0.622486
-0.102461		-0.0876642	0.212984	-0.165482	0.467345	-0.00478904	0.532476	0.234407	0.757407	1.3202	0.137353	0.231785	0.460489	0.286798	0.385117	0.219262	0.0601799	0.610614	0.677654	0.824797	0.502598	1.02887	-82.0648	-78.7869	-73.7738	-68.3138	-64.9667	-59.2114	-54.1638	-47.7244	-45.7259	-37.7878	-31.7623	-25.3733	-18.0682	-14.3338	-9.0653	-7.95637	-4.97225	-0.802901	0.23955	0.355571	0.628542
-0.10043		-0.0913062	0.205067	-0.221597	0.464161	-0.0370842	0.529649	0.223632	0.781071	1.32043	0.119538	0.228041	0.455592	0.285356	0.387402	0.22491	0.0776576	0.588773	0.68534	0.83433	0.518987	1.04547	-82.8963	-79.5802	-74.5751	-68.9835	-65.6153	-59.7774	-54.6466	-48.1807	-46.1713	-38.1271	-32.0447	-25.5682	-18.1801	-14.4384	-9.11437	-8.03298	-5.01074	-0.785732	0.245858	0.352948	0.638019
-0.0984774		-0.0863613	0.193934	-0.22126	0.492422	-0.0318178	0.540146	0.216946	0.808423	1.32433	0.0914116	0.194741	0.454833	0.29278	0.389237	0.196601	0.102815	0.618763	0.716213	0.875049	0.52559	1.07147	-83.6945	-80.3312	-75.2491	-69.57	-66.2048	-60.2998	-55.1388	-48.5958	-46.5612	-38.3978	-32.2931	-25.769	-18.3086	-14.5789	-9.16724	-8.08482	-5.05325	-0.772832	0.256936	0.379004	0.652658
-0.096446		-0.0518446	0.215829	-0.220146	0.492823	-0.00211683	0.554021	0.2634	0.835677	1.3961	0.116521	0.219619	0.461865	0.305651	0.429675	0.22133	0.135798	0.626732	0.728676	0.918447	0.542938	1.0981	-84.4308	-81.0389	-75.8933	-70.1159	-66.7105	-60.7419	-55.5741	-48.9903	-46.8875	-38.7086	-32.5136	-25.9115	-18.3967	-14.6598	-9.19725	-8.09945	-5.0393	-0.733723	0.283278	0.390215	0.663573
-0.0944929		-0.0993519	0.174893	-0.229345	0.487705	-0.00161882	0.557366	0.218568	0.864221	1.4	0.1027	0.210161	0.458722	0.294001	0.407668	0.221632	0.138306	0.641225	0.745244	0.917681	0.555979	1.11456	-85.2194	-81.8185	-76.5959	-70.7072	-67.3286	-61.3215	-56.0043	-49.4292	-47.3298	-39.0317	-32.7763	-26.0933	-18.5252	-14.7716	-9.26919	-8.19421	-5.09135	-0.725591	0.300554	0.404589	0.680596
-0.0925398		-0.0705652	0.176873	-0.229008	0.473051	-0.00588918	0.586937	0.264334	0.886804	1.40867	0.0888792	0.210239	0.47942	0.301425	0.438113	0.193324	0.174192	0.656911	0.752275	0.943618	0.570211	1.13723	-85.9652	-82.4933	-77.1984	-71.2841	-67.8466	-61.7771	-56.4536	-49.8251	-47.6767	-39.2882	-32.9771	-26.2846	-18.5965	-14.8978	-9.31253	-8.25082	-5.1148	-0.704584	0.319262	0.419916	0.688559
-0.0905085		-0.0837322	0.174926	-0.275577	0.487757	-0.0620189	0.574586	0.205884	0.891409	1.40892	0.0663047	0.201739	0.457842	0.280917	0.42133	0.203747	0.18691	0.654151	0.77189	0.947438	0.585414	1.15193	-86.7206	-83.2391	-77.9331	-71.8586	-68.4096	-62.2955	-56.9317	-50.2244	-48.0793	-39.5751	-33.2595	-26.47	-18.7275	-15.0263	-9.36161	-8.29406	-5.13899	-0.684548	0.325576	0.429219	0.68946
-0.0885553		-0.131239	0.143527	-0.299082	0.477871	-0.104436	0.580315	0.199198	0.904455	1.41282	0.0715574	0.220891	0.464236	0.274036	0.413629	0.189744	0.208491	0.660299	0.786073	0.980528	0.592017	1.16935	-87.4997	-83.9615	-78.5833	-72.426	-68.9943	-62.7893	-57.3858	-50.5965	-48.4357	-39.8935	-33.4984	-26.6375	-18.8131	-15.1334	-9.38587	-8.35067	-5.19104	-0.673555	0.339992	0.444785	0.700285
-0.086524		-0.125333	0.136813	-0.312272	0.48304	-0.108114	0.615647	0.1932	0.900715	1.43691	0.0728247	0.179012	0.442657	0.282138	0.415919	0.185862	0.240282	0.681381	0.803305	1.01677	0.60722	1.19454	-88.2264	-84.6691	-79.2322	-72.991	-69.5239	-63.2457	-57.7733	-51.0005	-48.8479	-40.1613	-33.7093	-26.8229	-18.925	-15.2381	-9.43495	-8.40822	-5.20093	-0.646367	0.362995	0.463148	0.707861
-0.0845709		-0.225292	0.0481929	-0.392998	0.456465	-0.145763	0.530777	0.134062	0.879191	1.38359	-0.0315952	0.140943	0.415672	0.23711	0.365302	0.157554	0.247558	0.668457	0.781725	1.0017	0.613346	1.19575	-89.0246	-85.4345	-79.9253	-73.6252	-70.1038	-63.8206	-58.2751	-51.4585	-49.3045	-40.5036	-33.9721	-27.0476	-19.0583	-15.3881	-9.51643	-8.49344	-5.26729	-0.678766	0.377411	0.469892	0.714871
-0.0826178		-0.129748	0.0930875	-0.354513	0.434659	-0.169107	0.579422	0.179829	0.925616	1.43994	0.0165728	0.1744	0.464981	0.258839	0.381443	0.17693	0.278676	0.703215	0.80783	1.03575	0.632347	1.22509	-89.6702	-86.0568	-80.5182	-74.1068	-70.5598	-64.2189	-58.6815	-51.7639	-49.6323	-40.7362	-34.1872	-27.1864	-19.1153	-15.4571	-9.52639	-8.51667	-5.27166	-0.62295	0.396118	0.480928	0.725695
-0.0805864		-0.152452	0.086373	-0.424924	0.430291	-0.201395	0.571839	0.130915	0.939757	1.43542	-0.01077	0.161131	0.424329	0.233563	0.369428	0.16828	0.30093	0.700455	0.810756	1.05339	0.638967	1.25409	-90.3969	-86.7406	-81.1623	-74.6717	-71.1466	-64.7279	-59.0881	-52.1488	-50.0063	-41.0135	-34.4362	-27.3766	-19.2225	-15.5904	-9.585	-8.58852	-5.31492	-0.621988	0.410539	0.490708	0.753299
-0.0786333		-0.252411	0.00729003	-0.467503	0.363185	-0.21997	0.548958	0.0956193	0.919425	1.41548	-0.0341276	0.113526	0.373502	0.212376	0.342653	0.139971	0.322512	0.697067	0.822555	1.06407	0.637941	1.25816	-91.1713	-87.4725	-81.8221	-75.2105	-71.6932	-65.2216	-59.5612	-52.6116	-50.4295	-41.3272	-34.6704	-27.5441	-19.3319	-15.7213	-9.61403	-8.6499	-5.35744	-0.631499	0.406358	0.504366	0.758878
-0.076602		-0.270347	-0.0232663	-0.504535	0.339743	-0.261795	0.546143	0.0896207	0.92403	1.41095	-0.0757756	0.0907201	0.356692	0.201405	0.316333	0.13609	0.354303	0.689539	0.835018	1.08267	0.647422	1.27668	-91.8742	-88.1468	-82.471	-75.7755	-72.2323	-65.659	-59.9726	-52.9965	-50.8035	-41.6093	-34.9004	-27.7391	-19.4677	-15.8689	-9.68218	-8.70268	-5.3864	-0.608603	0.424116	0.49698	0.767885
-0.0746489		-0.336928	-0.0832759	-0.575723	0.286942	-0.337591	0.480347	0.0209465	0.875087	1.39101	-0.13728	0.0478832	0.320171	0.151609	0.265717	0.0982447	0.361579	0.681383	0.813439	1.1048	0.650687	1.29314	-92.6056	-88.874	-83.083	-76.3048	-72.7741	-66.1813	-60.4362	-53.4163	-51.2029	-41.9229	-35.1297	-27.9256	-19.5533	-16.019	-9.74459	-8.77836	-5.44322	-0.641956	0.418028	0.494903	0.778233
-0.0726957		-0.269994	-0.0288445	-0.556313	0.329509	-0.327556	0.524223	0.0953233	0.935818	1.43306	-0.108186	0.0670351	0.364711	0.197179	0.277089	0.122389	0.373623	0.716141	0.84908	1.12883	0.66778	1.31104	-93.2083	-89.4534	-83.6378	-76.7816	-73.1968	-66.5749	-60.8044	-53.7503	-51.5021	-42.1508	-35.3687	-28.0692	-19.6723	-16.1022	-9.76409	-8.8159	-5.43806	-0.640022	0.441027	0.530972	0.794302
-0.0706644		-0.335613	-0.0832427	-0.679176	0.286994	-0.407527	0.464188	0.00349413	0.878433	1.39516	-0.178444	0.0489978	0.300217	0.133756	0.246	0.0708232	0.381572	0.68954	0.837701	1.13742	0.668201	1.31859	-93.9589	-90.1372	-84.3535	-77.3799	-73.8026	-67.1125	-61.2587	-54.183	-51.8952	-42.452	-35.6225	-28.2785	-19.7794	-16.2689	-9.85608	-8.89729	-5.5147	-0.666717	0.448772	0.531216	0.792819
-0.0687113		-0.435572	-0.195704	-0.721754	0.191278	-0.469018	0.436538	-0.0556434	0.848564	1.34184	-0.20657	-0.0224494	0.244622	0.0934962	0.20492	0.0377466	0.398385	0.681383	0.825658	1.13808	0.683864	1.3279	-94.7141	-90.8691	-85.0132	-77.933	-74.3492	-67.611	-61.708	-54.6457	-52.3136	-42.7799	-35.8709	-28.4555	-19.9127	-16.4046	-9.91849	-8.98251	-5.57152	-0.702454	0.433147	0.523893	0.796491
-0.06668		-0.443971	-0.202419	-0.77786	0.191678	-0.467928	0.44326	-0.0902522	0.848401	1.32778	-0.243449	-0.0404867	0.265959	0.101599	0.188137	0.0529385	0.401566	0.697697	0.847658	1.1543	0.700021	1.35595	-95.3694	-91.4766	-85.5763	-78.4074	-74.8311	-67.9911	-62.0717	-55.0068	-52.6256	-43.0239	-36.0818	-28.6171	-19.9912	-16.5379	-9.96757	-9.03052	-5.57187	-0.712936	0.458058	0.532719	0.816466
-0.0647268		-0.48671	-0.248123	-0.801365	0.177024	-0.55326	0.406074	-0.101706	0.818532	1.27923	-0.247733	-0.0642501	0.238974	0.0661072	0.156594	0.0150935	0.408842	0.694309	0.859457	1.17022	0.698518	1.36479	-96.0197	-92.1084	-86.1311	-78.8937	-75.3109	-68.5135	-62.5162	-55.379	-52.9964	-43.3042	-36.3064	-28.7988	-20.0864	-16.6307	-10.0109	-9.09666	-5.61916	-0.736275	0.460552	0.548285	0.821091
-0.0627737		-0.52468	-0.255681	-0.848711	0.181444	-0.562299	0.430877	-0.137002	0.82681	1.27836	-0.271091	-0.0689401	0.245368	0.0687625	0.163197	0.0201638	0.416118	0.686152	0.852183	1.17947	0.696538	1.38412	-96.6462	-92.6735	-86.7192	-79.3944	-75.8051	-68.9118	-62.8797	-55.7511	-53.2956	-43.5558	-36.5501	-28.952	-20.1958	-16.7855	-10.0733	-9.15328	-5.64737	-0.748647	0.474014	0.553837	0.836684
-0.0607424		-0.585531	-0.310079	-0.952501	0.100782	-0.680418	0.389915	-0.209757	0.769426	1.21662	-0.355654	-0.115588	0.171337	0.00533962	0.103499	-0.0409383	0.404994	0.669087	0.840804	1.19044	0.695528	1.40025	-97.392	-93.3859	-87.3777	-79.9355	-76.3823	-69.416	-63.3292	-56.1551	-53.6553	-43.8857	-36.8039	-29.1613	-20.3077	-16.9426	-10.1748	-9.23466	-5.70971	-0.786786	0.464116	0.545021	0.843307
-0.0587893		-0.666417	-0.398699	-0.990311	0.0384442	-0.722835	0.314582	-0.2832	0.768167	1.1633	-0.393317	-0.148888	0.130047	-0.0206153	0.0862609	-0.0740149	0.41227	0.656162	0.83353	1.20446	0.708807	1.40479	-98.071	-93.9987	-87.9706	-80.4695	-76.8669	-69.8334	-63.7404	-56.5988	-54.026	-44.1707	-37.0524	-29.343	-20.4458	-17.0974	-10.2229	-9.28651	-5.74269	-0.823476	0.479486	0.551526	0.850793
-0.0568361		-0.681738	-0.148764	-1.06627	0.00590869	-0.778365	0.544425	-0.0896139	0.731145	1.13144	-0.433364	-0.178612	0.094718	0.0869441	0.0523333	0.0550331	0.39928	0.748142	0.90255	1.21549	0.707065	1.45988	-98.3685	-94.3158	-88.2059	-80.6269	-77.0654	-70.0172	-63.8654	-56.7039	-54.125	-44.2316	-37.0195	-29.3293	-20.374	-17.0662	-10.3187	-9.37054	-5.71368	-0.76766	0.472444	0.557675	0.863763
-0.0548048		-0.708018	-0.470191	-1.12237	-0.037798	-0.807077	0.269813	-0.324494	0.719061	1.09592	-0.491701	-0.21453	0.0528738	-0.0527727	0.0331661	-0.110973	0.389348	0.654783	0.937185	1.22611	0.7144	1.44979	-99.348	-95.2809	-89.1696	-81.4636	-77.8286	-70.7598	-64.5343	-57.3511	-54.6468	-44.7522	-37.5165	-29.6912	-20.6672	-17.3807	-10.4012	-9.44835	-5.82847	-0.861112	0.473513	0.564474	0.87587
-0.0528517		-0.765062	-0.539737	-1.19833	-0.076294	-0.901946	0.22309	-0.407474	0.670118	1.05214	-0.491217	-0.233525	0.025889	-0.121643	-0.0126824	-0.148818	0.391856	0.613247	0.813086	1.24251	0.710513	1.44909	-100.032	-95.8841	-89.7864	-81.9595	-78.3657	-71.2058	-64.9884	-57.7137	-54.9651	-45.0467	-37.7268	-29.8825	-20.7718	-17.526	-10.4779	-9.51449	-5.8996	-0.898756	0.473623	0.570503	0.886217
-0.0508204		-0.873596	-0.656124	-1.31642	-0.152187	-0.981918	0.172592	-0.504071	0.641345	0.985624	-0.599622	-0.323088	-0.0147631	-0.170761	-0.0437705	-0.205152	0.371195	0.605719	0.798369	1.22869	0.706642	1.4738	-100.725	-96.5489	-90.421	-82.5245	-78.8857	-71.6718	-65.3807	-58.1416	-55.3534	-45.3479	-38.0379	-30.0631	-20.9267	-17.7022	-10.6033	-9.59111	-5.97147	-0.939279	0.445606	0.566932	0.89141
-0.0488672		-0.949713	-0.706597	-1.39715	-0.252672	-1.02434	0.0972583	-0.572745	0.578097	0.927537	-0.661127	-0.38023	-0.0560531	-0.201484	-0.089619	-0.23346	0.364166	0.588026	0.76773	1.23603	0.696556	1.47739	-101.409	-97.1759	-90.971	-83.0013	-79.3799	-72.137	-65.83	-58.5423	-55.6669	-45.6521	-38.2434	-30.264	-21.0313	-17.8188	-10.6943	-9.68587	-6.01876	-0.965003	0.467174	0.574868	0.900327
-0.0469141		-1.01153	-0.78568	-1.46834	-0.300705	-1.14305	0.0696088	-0.608041	0.500544	0.845608	-0.713094	-0.437372	-0.13549	-0.275123	-0.154541	-0.309452	0.357137	0.570333	0.769992	1.24289	0.691238	1.48718	-102.064	-97.8173	-91.6164	-83.5353	-79.8931	-72.5878	-66.2507	-58.9526	-56.0377	-45.9371	-38.4919	-30.4791	-21.1789	-17.9927	-10.8044	-9.74725	-6.08035	-0.998832	0.444396	0.559916	0.910198
-0.0448828		-1.08668	-0.921141	-1.61504	-0.390903	-1.28501	-0.0142681	-0.742786	0.438392	0.769559	-0.792889	-0.493557	-0.190447	-0.333777	-0.214239	-0.380091	0.312634	0.534194	0.742401	1.24147	0.684983	1.49521	-102.743	-98.463	-92.2558	-84.086	-80.4417	-73.1062	-66.7145	-59.3709	-56.4021	-46.2764	-38.7743	-30.6884	-21.3242	-18.1546	-10.9012	-9.84294	-6.12362	-1.05223	0.410179	0.558252	0.917297
-0.0429296		-1.20095	-0.995455	-1.70054	-0.491388	-1.33696	-0.0800645	-0.81146	0.413291	0.692398	-0.878236	-0.555467	-0.260347	-0.383574	-0.236246	-0.398862	0.281763	0.506964	0.719391	1.23879	0.685864	1.50977	-103.427	-99.0757	-92.8344	-84.5819	-80.9692	-73.5809	-67.0875	-59.8051	-56.7109	-46.5853	-39.0275	-30.8797	-21.4575	-18.3094	-11.0303	-9.92816	-6.19951	-1.05936	0.416012	0.565712	0.92383
-0.0408983		-1.28564	-1.11661	-1.8234	-0.586355	-1.45031	-0.159173	-0.912826	0.279613	0.625885	-0.953262	-0.611651	-0.305768	-0.456534	-0.315018	-0.464733	0.251565	0.470826	0.695614	1.21639	0.668165	1.51493	-104.096	-99.7405	-93.4356	-85.1087	-81.4702	-74.0517	-67.5418	-60.2138	-57.0801	-46.8961	-39.267	-31.0508	-21.6076	-18.4713	-11.1557	-10.0191	-6.26185	-1.07938	0.405637	0.558802	0.919009
-0.0389452		-1.3856	-1.20046	-1.93274	-0.696376	-1.56902	-0.229738	-1.01965	0.244976	0.56303	-1.02907	-0.687867	-0.385205	-0.492025	-0.365635	-0.52642	0.244536	0.453132	0.65972	1.22039	0.664278	1.52997	-104.742	-100.358	-94.0858	-85.6141	-81.9787	-74.5025	-67.9768	-60.6289	-57.4271	-47.2145	-39.5584	-31.2755	-21.7361	-18.669	-11.2419	-10.0995	-6.32344	-1.09938	0.382383	0.540036	0.926496
-0.0369921		-1.48556	-1.32246	-2.05161	-0.796861	-1.69727	-0.357569	-1.09786	0.14835	0.462027	-1.13349	-0.773619	-0.474178	-0.594274	-0.444862	-0.626254	0.194592	0.421134	0.630989	1.20961	0.646562	1.53356	-105.435	-101.014	-94.7216	-86.2006	-82.5205	-75.0105	-68.4118	-61.1059	-57.7978	-47.552	-39.8307	-31.5145	-21.8837	-18.8238	-11.3568	-10.2181	-6.38503	-1.15991	0.378202	0.537958	0.923015
-0.0349607		-1.58932	-1.43885	-2.18401	-0.887059	-1.80108	-0.388994	-1.20876	0.119576	0.400283	-1.22759	-0.81073	-0.548209	-0.652929	-0.499792	-0.682587	0.169163	0.384996	0.614841	1.20342	0.641261	1.54015	-106.143	-101.655	-95.3419	-86.7369	-83.0453	-75.4479	-68.8518	-61.5243	-58.1432	-47.815	-40.1131	-31.7333	-22.0385	-18.9809	-11.4726	-10.3091	-6.46644	-1.17802	0.351137	0.526758	0.935837
-0.0330076		-1.68451	-1.49886	-2.26473	-1.00185	-1.90072	-0.469095	-1.27267	0.0181812	0.346964	-1.27479	-0.87264	-0.579962	-0.702726	-0.531335	-0.725201	0.14306	0.357766	0.599461	1.20313	0.642619	1.54231	-106.76	-102.258	-95.911	-87.2233	-83.5394	-75.9131	-69.22	-61.925	-58.4853	-48.1382	-40.3616	-31.9103	-22.1861	-19.1071	-11.5637	-10.3657	-6.50419	-1.19468	0.344096	0.530402	0.945231
-0.0309763		-1.85027	-1.72015	-2.43528	-1.14927	-2.03791	-0.634035	-1.4551	-0.115497	0.232767	-1.42134	-0.976508	-0.706445	-0.818601	-0.648254	-0.814913	0.0794837	0.278712	0.53706	1.16785	0.616337	1.54128	-107.496	-102.965	-96.579	-87.8359	-84.1167	-76.4554	-69.7697	-62.391	-58.8975	-48.5109	-40.6822	-32.1529	-22.3743	-19.3405	-11.689	-10.5043	-6.60945	-1.25333	0.302726	0.500128	0.935164
-0.0290232		-1.96453	-1.78493	-2.56369	-1.26406	-2.17093	-0.714136	-1.52854	-0.183513	0.126996	-1.51623	-1.04796	-0.766809	-0.858861	-0.698871	-0.895673	0.0581495	0.261018	0.508805	1.17328	0.605297	1.5463	-108.118	-103.569	-97.2006	-88.3128	-84.6108	-76.9014	-70.157	-62.8204	-59.2539	-48.8246	-40.9449	-32.3728	-22.4886	-19.5096	-11.7896	-10.599	-6.68534	-1.28286	0.288055	0.501389	0.952188
-0.02707		-2.02635	-1.92123	-2.65872	-1.34547	-2.27534	-0.775164	-1.63536	-0.256297	0.040299	-1.5968	-1.13848	-0.851014	-0.951573	-0.763793	-0.966897	0.0225102	0.219483	0.481027	1.16775	0.583767	1.558	-108.749	-104.158	-97.7983	-88.8325	-85.1097	-77.3999	-70.6158	-63.2068	-59.6342	-49.1526	-41.1981	-32.5832	-22.6505	-19.693	-11.8806	-10.6938	-6.7517	-1.30382	0.260986	0.488344	0.955859
-0.0250387		-2.13011	-1.9947	-2.76251	-1.4452	-2.37438	-0.849504	-1.73672	-0.304144	-0.026214	-1.67183	-1.17082	-0.905971	-1.03884	-0.804418	-1.02323	0.00184924	0.202418	0.455819	1.17109	0.56273	1.57175	-109.39	-104.77	-98.3947	-89.3641	-85.6059	-77.8039	-71.0034	-63.587	-59.9367	-49.4586	-41.4615	-32.8068	-22.7958	-19.8597	-11.9726	-10.799	-6.81404	-1.34291	0.243935	0.485245	0.962959
-0.0230856		-2.22053	-2.131	-2.89092	-1.56953	-2.47879	-0.939143	-1.83401	-0.400771	-0.0795327	-1.78579	-1.26134	-0.990176	-1.11724	-0.893182	-1.08015	-0.0290217	0.146578	0.428041	1.1565	0.582684	1.57915	-110.026	-105.383	-99.0068	-89.8647	-86.1048	-78.2738	-71.405	-63.9591	-60.2836	-49.7388	-41.7147	-33.0219	-22.929	-20.0288	-12.0779	-10.8699	-6.88517	-1.36339	0.232601	0.476015	0.97426
-0.0211325		-2.43017	-2.35318	-3.11946	-1.75585	-2.71194	-1.14799	-2.03143	-0.583228	-0.228219	-1.96173	-1.41862	-1.1173	-1.25764	-1.01056	-1.18475	-0.121881	0.0812013	0.370699	1.11711	0.529683	1.57082	-110.767	-106.1	-99.6712	-90.4655	-86.7086	-78.8677	-71.9163	-64.4171	-60.6925	-50.1526	-42.0395	-33.2657	-23.1529	-20.2884	-12.2357	-11.0076	-7.00398	-1.42249	0.180737	0.454387	0.968872
-0.0191011		-2.47671	-2.38851	-3.1708	-1.81267	-2.79191	-1.16988	-2.08988	-0.602465	-0.289963	-2.00815	-1.4605	-1.16749	-1.30199	-1.08456	-1.22678	-0.123469	0.0736729	0.358367	1.12903	0.519136	1.58743	-111.36	-106.641	-100.215	-90.9494	-87.1619	-79.2669	-72.3038	-64.7544	-60.9902	-50.4252	-42.2981	-33.475	-23.2553	-20.4361	-12.3086	-11.1033	-7.05201	-1.44823	0.177514	0.445094	0.97931
-0.017148		-2.53852	-2.50574	-3.29921	-1.97991	-2.91062	-1.27859	-2.1967	-0.703859	-0.371892	-2.08396	-1.53671	-1.266	-1.3804	-1.16855	-1.30754	-0.192487	0.0369062	0.298163	1.13494	0.523355	1.58053	-111.944	-107.254	-100.808	-91.4549	-87.6322	-79.6939	-72.7436	-65.0836	-61.3133	-50.7389	-42.5656	-33.6853	-23.4458	-20.6385	-12.4187	-11.1885	-7.12314	-1.46919	0.145677	0.440156	0.983935
-0.0151176		-2.72813	-2.66982	-3.46023	-2.10349	-3.05259	-1.36725	-2.35053	-0.799404	-0.467029	-2.22575	-1.60721	-1.36864	-1.47721	-1.23303	-1.40203	-0.23223	-0.0278503	0.262458	1.11348	0.487526	1.58235	-112.642	-107.899	-101.443	-91.9863	-88.2236	-80.2027	-73.1548	-65.4875	-61.6538	-51.102	-42.8432	-33.9136	-23.6102	-20.8624	-12.5298	-11.2937	-7.21408	-1.47491	0.125759	0.415121	0.994366
-0.0131645		-2.89008	-2.82997	-3.60771	-2.24689	-3.18561	-1.50457	-2.48119	-0.919872	-0.568032	-2.34925	-1.73588	-1.46716	-1.55561	-1.33133	-1.46371	-0.277406	-0.0884588	0.220374	1.08363	0.472671	1.58832	-113.273	-108.517	-102.05	-92.506	-88.7416	-80.6964	-73.6184	-65.8882	-62.0436	-51.4204	-43.1632	-34.1479	-23.7768	-21.0553	-12.6399	-11.4457	-7.30428	-1.53592	0.0853388	0.403984	1.00424
-0.0112114		-3.07587	-3.02826	-3.81241	-2.47613	-3.4283	-1.69434	-2.66907	-1.06418	-0.707181	-2.51565	-1.86932	-1.57997	-1.72462	-1.48208	-1.56355	-0.360729	-0.163372	0.144436	1.05425	0.439697	1.58095	-114.043	-109.206	-102.714	-93.0782	-89.3216	-81.2235	-74.1345	-66.3367	-62.4335	-51.8294	-43.4831	-34.4155	-23.9483	-21.3007	-12.7738	-11.5643	-7.39925	-1.58405	0.0501596	0.385694	0.990266
-0.00918007		-3.12719	-3.09219	-3.87806	-2.52341	-3.49396	-1.75915	-2.71799	-1.1311	-0.787999	-2.59068	-1.93504	-1.66354	-1.75943	-1.53701	-1.62465	-0.386158	-0.180438	0.135441	1.06427	0.440595	1.58373	-114.555	-109.718	-103.258	-93.5573	-89.7558	-81.6752	-74.522	-66.6596	-62.7216	-52.0782	-43.737	-34.6247	-24.146	-21.4626	-12.8849	-11.6505	-7.47589	-1.56592	0.0378773	0.385938	0.995935
-0.00722694		-3.24622	-3.31433	-4.05415	-2.7288	-3.66989	-1.88216	-2.91541	-1.26588	-0.893819	-2.71417	-2.06371	-1.74774	-1.89029	-1.65915	-1.71972	-0.431334	-0.236278	0.0652241	1.03633	0.437661	1.59161	-115.282	-110.364	-103.885	-94.1438	-90.3024	-82.1499	-74.9856	-67.0604	-63.0638	-52.4633	-44.0236	-34.859	-24.3127	-21.6746	-12.9854	-11.7834	-7.55179	-1.58545	-0.000159092	0.376231	1.00151
-0.00519562		-3.4835	-3.48793	-4.27238	-2.92867	-3.87861	-2.05664	-3.07876	-1.41386	-1.01278	-2.88457	-2.17711	-1.88853	-1.99663	-1.75223	-1.8142	-0.509215	-0.286721	0.039063	1.00915	0.410425	1.59344	-115.946	-111.029	-104.538	-94.6897	-90.8653	-82.6541	-75.4447	-67.4882	-63.4044	-52.8313	-44.3584	-35.1446	-24.5009	-21.9033	-13.1013	-11.9029	-7.65704	-1.61739	-0.025316	0.343096	0.989064
-0.00324249		-3.3212	-3.35721	-4.11469	-2.7812	-3.73983	-1.95078	-2.97101	-1.30544	-0.8706	-2.81256	-2.12458	-1.81538	-1.95583	-1.69794	-1.79005	-0.463792	-0.275804	0.0642138	1.04415	0.438009	1.60323	-116.277	-111.351	-104.802	-94.8756	-91.121	-82.8855	-75.6556	-67.6601	-63.5701	-52.9447	-44.4448	-35.188	-24.5007	-21.9579	-13.0921	-11.9309	-7.67095	-1.57635	-0.0142381	0.380596	1.01753
-0.00128937		-3.77402	-3.80823	-4.56258	-3.23931	-4.19233	-2.33128	-3.34963	-1.67864	-1.22433	-3.13632	-2.40583	-2.10468	-2.21066	-1.94883	-1.98525	-0.628178	-0.417475	-0.0589318	0.984732	0.385961	1.59633	-117.185	-112.235	-105.724	-95.7244	-91.9013	-83.6415	-76.3719	-68.285	-64.1078	-53.492	-44.9507	-35.6368	-24.8676	-22.2987	-13.312	-12.1497	-7.84221	-1.65596	-0.0913752	0.349432	1.00404
0.000741959		-3.88732	-3.95799	-4.72359	-3.39627	-4.33429	-2.40562	-3.49391	-1.76463	-1.31945	-3.26857	-2.49063	-2.18347	-2.30747	-2.03237	-2.05112	-0.677449	-0.463151	-0.108458	0.982353	0.372077	1.59053	-117.864	-112.833	-106.34	-96.2369	-92.4213	-84.098	-76.8215	-68.6318	-64.4531	-53.8504	-45.2236	-35.8652	-25.0129	-22.5083	-13.4135	-12.2644	-7.94747	-1.68504	-0.106042	0.342045	1.00637
0.00269508		-4.10649	-4.14675	-4.91398	-3.57781	-4.51022	-2.6097	-3.67702	-1.89464	-1.43953	-3.42067	-2.62407	-2.31536	-2.44786	-2.15451	-2.13665	-0.746467	-0.528527	-0.163893	0.962514	0.366283	1.60508	-118.562	-113.465	-106.947	-96.7901	-92.987	-84.6251	-77.2708	-69.0516	-64.8334	-54.2117	-45.5817	-36.128	-25.2082	-22.6964	-13.5236	-12.3878	-8.04721	-1.7203	-0.125005	0.349982	1.00432
0.00472641		-4.2341	-4.31559	-5.0893	-3.74431	-4.6951	-2.74126	-3.81177	-2.03308	-1.55849	-3.57676	-2.74224	-2.41324	-2.54466	-2.28097	-2.23113	-0.786201	-0.578971	-0.19053	0.966325	0.373379	1.62098	-119.198	-114.092	-107.553	-97.3216	-93.5213	-85.1102	-77.7251	-69.4365	-65.1788	-54.5463	-45.888	-36.3516	-25.3868	-22.8679	-13.6346	-12.5026	-8.12385	-1.72601	-0.145393	0.353563	1.01762
0.00667953		-4.37697	-4.46619	-5.19863	-3.86386	-4.85195	-2.85951	-3.94243	-2.15355	-1.62611	-3.66688	-2.86614	-2.53082	-2.62784	-2.35543	-2.27375	-0.840914	-0.620506	-0.243104	0.936949	0.369492	1.63434	-119.772	-114.661	-108.103	-97.7937	-94.0107	-85.5753	-78.1648	-69.7753	-65.5257	-54.879	-46.1317	-36.6096	-25.5344	-23.0561	-13.7257	-12.6069	-8.20928	-1.75841	-0.127163	0.378188	1.03083
0.00863266		-4.57707	-4.68356	-5.47009	-4.12647	-5.03742	-3.0779	-4.12555	-2.33124	-1.82248	-3.86667	-2.98527	-2.67225	-2.75393	-2.48711	-2.39265	-0.919469	-0.700188	-0.294724	0.911864	0.348438	1.65272	-120.461	-115.298	-108.763	-98.404	-94.5668	-86.0881	-78.657	-70.157	-65.9251	-55.2356	-46.5041	-36.882	-25.7917	-23.2633	-13.8405	-12.7588	-8.31856	-1.80178	-0.170921	0.374681	1.05119
0.010664		-4.73805	-4.87624	-5.62157	-4.29773	-5.27003	-3.19992	-4.29367	-2.43631	-1.95099	-3.99891	-3.10821	-2.77489	-2.86504	-2.59926	-2.45857	-0.983045	-0.760169	-0.337098	0.903287	0.329309	1.70223	-121.13	-115.915	-109.326	-98.9308	-95.1297	-86.6113	-79.1638	-70.5514	-66.28	-55.5988	-46.7961	-37.1294	-25.9608	-23.4538	-13.9278	-12.8831	-8.3952	-1.8423	-0.202277	0.3816	1.08547
0.0126171		-4.89051	-5.02208	-5.75951	-4.46021	-5.36967	-3.31817	-4.43387	-2.57108	-2.04245	-4.14148	-3.26072	-2.89724	-2.98159	-2.69756	-2.5441	-1.01868	-0.816009	-0.391102	0.856745	0.319223	1.73538	-121.728	-116.485	-109.924	-99.422	-95.6239	-87.0717	-79.5368	-70.8616	-66.6269	-55.9315	-47.0922	-37.3589	-26.1275	-23.5943	-14.014	-12.997	-8.4854	-1.8685	-0.209796	0.376661	1.12728
0.0146484		-5.01812	-5.16708	-5.88714	-4.59332	-5.54024	-3.4688	-4.55908	-2.67615	-2.12327	-4.26419	-3.32167	-2.95696	-3.06885	-2.7954	-2.6052	-1.06319	-0.852147	-0.419647	0.861518	0.299617	1.77679	-122.35	-117.049	-110.434	-99.9106	-96.1201	-87.5234	-79.9863	-71.2084	-66.9961	-56.2613	-47.3842	-37.5872	-26.2823	-23.7848	-14.1155	-13.1022	-8.56681	-1.91713	-0.243059	0.38215	1.18255
0.0166016		-5.1896	-5.3606	-6.12046	-4.72718	-5.71617	-3.60613	-4.74219	-2.81092	-2.26719	-4.40199	-3.44557	-3.1127	-3.18064	-2.91755	-2.6955	-1.14651	-0.931829	-0.466976	0.809731	0.258536	1.78848	-122.977	-117.657	-111.037	-100.392	-96.619	-88.0362	-80.4547	-71.5233	-67.3335	-56.6036	-47.6613	-37.8596	-26.4872	-23.9491	-14.2256	-13.2256	-8.68086	-1.96097	-0.283956	0.386271	1.23009
0.0185547		-5.38493	-5.54936	-6.31562	-4.97549	-5.93025	-3.81497	-4.93961	-2.98384	-2.45879	-4.5684	-3.61239	-3.26843	-3.33534	-3.03015	-2.79056	-1.2203	-1.00197	-0.519072	0.765096	0.229853	1.78063	-123.68	-118.265	-111.673	-101.022	-97.1894	-88.5204	-80.9326	-71.9002	-67.7234	-56.9888	-48.0385	-38.1272	-26.6729	-24.1564	-14.35	-13.3775	-8.78059	-2.05393	-0.319132	0.350339	1.23853
0.020586		-5.56499	-5.72773	-6.45279	-5.13244	-6.09128	-3.89885	-5.07436	-3.06984	-2.59206	-4.68634	-3.69241	-3.34723	-3.41307	-3.13276	-2.87551	-1.29341	-1.06672	-0.603408	0.721233	0.186882	1.78723	-124.263	-118.859	-112.24	-101.529	-97.6999	-89.015	-81.363	-72.2279	-68.1164	-57.3186	-48.3161	-38.3651	-26.8611	-24.3278	-14.4659	-13.4923	-8.88108	-2.1121	-0.354302	0.330555	1.25993
0.0225391		-5.70309	-5.87357	-6.63365	-5.27584	-6.26721	-4.04571	-5.20979	-3.19507	-2.72644	-4.84321	-3.82585	-3.4505	-3.51532	-3.25014	-2.96581	-1.33859	-1.12733	-0.645491	0.671353	0.162967	1.76316	-124.847	-119.395	-112.805	-102.025	-98.2179	-89.4611	-81.7742	-72.5619	-68.4634	-57.6274	-48.6075	-38.5802	-27.0421	-24.4969	-14.5855	-13.6252	-8.99512	-2.19218	-0.410458	0.309881	1.25216
0.0244923		-5.84597	-6.03849	-6.77637	-5.45739	-6.39546	-4.19734	-5.35476	-3.33461	-2.83698	-4.99055	-3.95452	-3.56332	-3.61757	-3.38182	-3.02272	-1.3933	-1.19271	-0.717615	0.637685	0.115688	1.74481	-125.478	-119.979	-113.34	-102.535	-98.7168	-89.9453	-82.2616	-72.9245	-68.8055	-57.984	-48.9036	-38.8335	-27.2183	-24.6851	-14.6956	-13.739	-9.09486	-2.26083	-0.458031	0.281101	1.25059
0.0265236		-6.07848	-6.25978	-7.00413	-5.64773	-6.62802	-4.39565	-5.54195	-3.51121	-3.02747	-5.13233	-4.08699	-3.71841	-3.73821	-3.47966	-3.16489	-1.48072	-1.27653	-0.773817	0.570457	0.0727165	1.70658	-126.124	-120.596	-113.989	-103.105	-99.2654	-90.4828	-82.7445	-73.3428	-69.2463	-58.3424	-49.2337	-39.1334	-27.4351	-24.8994	-14.8305	-13.9158	-9.20488	-2.34999	-0.510368	0.227461	1.23146
0.0284767		-6.23089	-6.45807	-7.20407	-5.88173	-6.86594	-4.55205	-5.7203	-3.65552	-3.18569	-5.31304	-4.22043	-3.8503	-3.88337	-3.60181	-3.26949	-1.57358	-1.35621	-0.855954	0.505795	0.0216223	1.68299	-126.798	-121.18	-114.558	-103.687	-99.8168	-90.9527	-83.2081	-73.6959	-69.617	-58.7133	-49.5776	-39.3771	-27.6495	-25.1067	-14.9883	-14.063	-9.32369	-2.45534	-0.5794	0.19439	1.20843
0.030508		-6.39665	-6.61261	-7.33647	-6.02914	-6.97929	-4.66454	-5.84074	-3.74151	-3.33327	-5.42145	-4.3243	-3.95294	-3.96587	-3.71396	-3.3449	-1.63715	-1.41619	-0.933614	0.46813	-0.00752067	1.65717	-127.382	-121.75	-115.122	-104.185	-100.299	-91.4235	-83.6148	-74.0713	-69.9719	-59.0431	-49.8648	-39.6293	-27.8091	-25.2829	-15.1375	-14.1873	-9.41464	-2.52877	-0.630783	0.1665	1.20075
0.0324612		-6.63012	-6.85381	-7.56978	-6.24407	-7.21244	-4.87815	-6.062	-3.92874	-3.49626	-5.60216	-4.49588	-4.0896	-4.08719	-3.84087	-3.46857	-1.73001	-1.51018	-0.999539	0.384395	-0.0671979	1.62547	-128.046	-122.363	-115.743	-104.762	-100.855	-91.9315	-84.1117	-74.4578	-70.3379	-59.4283	-50.2133	-39.9017	-28.0186	-25.4711	-15.2762	-14.3488	-9.54776	-2.62268	-0.696476	0.103387	1.15912
0.0344143		-6.81114	-7.00919	-7.70773	-6.42085	-7.38361	-5.02978	-6.21174	-4.07781	-3.64018	-5.73519	-4.62455	-4.23103	-4.18467	-3.95347	-3.54457	-1.8181	-1.58033	-1.06022	0.33833	-0.109232	1.61332	-128.654	-122.937	-116.284	-105.296	-101.378	-92.4062	-84.5706	-74.8061	-70.7135	-59.7372	-50.4904	-40.1407	-28.2234	-25.6878	-15.4721	-14.4817	-9.66657	-2.71516	-0.75597	0.0583945	1.13609
0.0364456		-6.98644	-7.1828	-7.95457	-6.5778	-7.63047	-5.18518	-6.38463	-4.2258	-3.8259	-5.91036	-4.75703	-4.36705	-4.31009	-4.10854	-3.67719	-1.91983	-1.65938	-1.13597	0.294466	-0.154111	1.58511	-129.276	-123.506	-116.904	-105.804	-101.907	-92.9246	-85.0869	-75.2053	-71.1065	-60.1099	-50.8205	-40.4405	-28.445	-25.9118	-15.6309	-14.6442	-9.80043	-2.81004	-0.80783	0.00618572	1.11267
0.0383987		-7.14838	-7.40016	-8.1402	-6.77366	-7.76826	-5.33204	-6.55344	-4.37493	-3.95551	-6.04815	-4.87616	-4.5037	-4.43618	-4.21638	-3.76749	-2.00315	-1.72953	-1.21144	0.217883	-0.189946	1.56772	-129.897	-124.091	-117.449	-106.357	-102.406	-93.3945	-85.5123	-75.5917	-71.5059	-60.4379	-51.1453	-40.7129	-28.6308	-26.0952	-15.7982	-14.7914	-9.8954	-2.86771	-0.858264	-0.0311775	1.08773
0.0404301		-7.32367	-7.56423	-8.31074	-6.95922	-7.93406	-5.53036	-6.72633	-4.49907	-4.11739	-6.19947	-4.97049	-4.61588	-4.54251	-4.33329	-3.85243	-2.09534	-1.81812	-1.26526	0.174496	-0.216705	1.54142	-130.491	-124.655	-118.027	-106.922	-102.959	-93.8844	-85.9619	-75.9481	-71.8608	-60.8201	-51.4611	-40.9603	-28.819	-26.3048	-15.9474	-14.9395	-10.015	-2.94495	-0.920619	-0.0719422	1.06765
0.0423832		-7.59053	-7.81021	-8.55836	-7.20753	-8.18152	-5.71536	-6.91898	-4.73874	-4.28038	-6.36588	-5.1373	-4.76207	-4.68768	-4.50312	-3.98565	-2.21204	-1.91687	-1.36218	0.10745	-0.275905	1.52212	-131.208	-125.32	-118.667	-107.523	-103.506	-94.421	-86.4636	-76.4108	-72.2936	-61.2244	-51.8049	-41.2422	-29.0524	-26.5072	-16.1385	-15.1201	-10.1624	-3.04888	-0.995848	-0.136962	1.02459
0.0443363		-7.67618	-7.92744	-8.64386	-7.32708	-8.33837	-5.81454	-7.04965	-4.8163	-4.40523	-6.48461	-5.24695	-4.87966	-4.74224	-4.61573	-4.0521	-2.28106	-1.95841	-1.39091	0.0637692	-0.303635	1.5114	-131.715	-125.795	-119.131	-107.957	-103.952	-94.8432	-86.8795	-76.7257	-72.65	-61.5237	-52.0629	-41.486	-29.2191	-26.6811	-16.2963	-15.2292	-10.2478	-3.1199	-1.02721	-0.166219	1.01539
0.0463676		-7.85624	-8.12489	-8.87162	-7.47455	-8.52802	-6.00809	-7.19393	-4.94997	-4.56234	-6.62162	-5.38419	-5.02998	-4.8915	-4.74218	-4.16566	-2.37801	-2.04223	-1.46428	0.0179983	-0.348041	1.48176	-132.318	-126.364	-119.742	-108.555	-104.492	-95.3665	-87.3672	-77.1154	-73.0431	-61.8583	-52.3978	-41.7525	-29.4216	-26.8478	-16.4312	-15.3964	-10.3769	-3.1938	-1.08479	-0.19554	0.981482
0.0483208		-8.0468	-8.34226	-9.04772	-7.70378	-8.71825	-6.14541	-7.38658	-5.10382	-4.72533	-6.82141	-5.47948	-5.17141	-4.99851	-4.86432	-4.27026	-2.47564	-2.10761	-1.54213	-0.0256828	-0.380062	1.46342	-132.978	-126.977	-120.321	-109.103	-105.048	-95.8602	-87.8022	-77.5162	-73.4043	-62.2149	-52.7321	-42.0105	-29.6407	-27.0168	-16.6033	-15.5436	-10.4719	-3.25719	-1.15287	-0.241963	0.947956
0.0503521		-7.95029	-8.22022	-8.95123	-7.62709	-8.66948	-6.09577	-7.34013	-5.08491	-4.63926	-6.76292	-5.47368	-5.12623	-4.96657	-4.89064	-4.25983	-2.45338	-2.1199	-1.54635	-0.0247237	-0.3949	1.46381	-133.299	-127.265	-120.593	-109.363	-105.282	-96.1069	-88.0753	-77.6675	-73.5637	-62.3921	-52.8428	-42.1054	-29.6716	-27.0739	-16.6285	-15.5821	-10.5056	-3.27626	-1.15418	-0.255071	0.948857
0.0523052		-8.3745	-8.68078	-9.39435	-8.01844	-9.1029	-6.46198	-7.69013	-5.42949	-4.98821	-7.06761	-5.72155	-5.40594	-5.21664	-5.132	-4.42643	-2.65592	-2.2425	-1.65328	-0.129917	-0.46316	1.42639	-134.14	-128.102	-121.439	-110.193	-106.024	-96.8152	-88.7439	-78.2542	-74.1347	-62.9012	-53.3392	-42.5351	-30.0004	-27.3574	-16.9008	-15.8056	-10.7103	-3.39544	-1.23418	-0.321044	0.911997
0.0542583		-8.46016	-8.77893	-9.49415	-8.15707	-9.22638	-6.53731	-7.80172	-5.52135	-5.09875	-7.1768	-5.78347	-5.47107	-5.28074	-5.21599	-4.50719	-2.7297	-2.30788	-1.7092	-0.147849	-0.470862	1.42426	-134.652	-128.572	-121.927	-110.646	-106.484	-97.1802	-89.1265	-78.5787	-74.4626	-63.1672	-53.5782	-42.7312	-30.148	-27.4693	-17.0204	-15.9433	-10.7766	-3.44453	-1.27317	-0.34363	0.904702
0.0562897		-8.66406	-8.98115	-9.67424	-8.3331	-9.41126	-6.70225	-7.96031	-5.67887	-5.23202	-7.30428	-5.93502	-5.64047	-5.38231	-5.33768	-4.5969	-2.80758	-2.3917	-1.75062	-0.182175	-0.524324	1.40749	-135.303	-129.189	-122.504	-111.211	-106.995	-97.7034	-89.5808	-78.9636	-74.8699	-63.5495	-53.8892	-42.9643	-30.3409	-27.6455	-17.1696	-16.0771	-10.8914	-3.52511	-1.32598	-0.369613	0.872224
0.0582428		-8.84985	-9.20328	-9.86463	-8.53372	-9.61103	-6.87295	-8.12435	-5.83749	-5.38548	-7.47069	-6.06845	-5.74375	-5.49886	-5.47412	-4.7015	-2.88137	-2.45231	-1.79985	-0.231102	-0.550146	1.37771	-135.939	-129.759	-123.054	-111.749	-107.527	-98.1924	-90.0587	-79.3405	-75.2169	-63.887	-54.1806	-43.2605	-30.5505	-27.7955	-17.2892	-16.21	-11.0054	-3.59375	-1.37785	-0.403162	0.856346
0.0602741		-8.95838	-9.25768	-9.95412	-8.61915	-9.73869	-6.99021	-8.24956	-5.94732	-5.50921	-7.57433	-6.15325	-5.85116	-5.5909	-5.58151	-4.72922	-2.96879	-2.51229	-1.85129	-0.263998	-0.575474	1.38382	-136.446	-130.266	-123.584	-112.2	-107.952	-98.625	-90.4748	-79.6825	-75.5765	-64.2263	-54.4821	-43.465	-30.7006	-27.9336	-17.4289	-16.3343	-11.0964	-3.6481	-1.41397	-0.428191	0.843895
0.0622272		-9.09172	-9.46551	-10.0921	-8.79116	-9.92416	-7.08938	-8.38976	-6.0964	-5.6579	-7.70259	-6.23423	-5.96874	-5.68361	-5.70365	-4.83383	-3.04258	-2.57767	-1.92198	-0.304341	-0.607972	1.36882	-136.992	-130.75	-124.11	-112.729	-108.465	-99.0663	-90.9193	-80.0451	-75.8948	-64.5257	-54.7449	-43.6992	-30.872	-28.0645	-17.5581	-16.472	-11.2057	-3.71244	-1.45058	-0.458402	0.81991
0.0641804		-9.23936	-9.58274	-10.2252	-8.92026	-10.0667	-7.25054	-8.52042	-6.17872	-5.77797	-7.82131	-6.30568	-6.05771	-5.77632	-5.79241	-4.90505	-3.11636	-2.6192	-1.95596	-0.338489	-0.628071	1.34904	-137.58	-131.286	-124.598	-113.197	-108.95	-99.498	-91.278	-80.3648	-76.2465	-64.8202	-55.0172	-43.9143	-31.0482	-28.2002	-17.6825	-16.5858	-11.2959	-3.78633	-1.491	-0.492904	0.810707
0.0662117		-9.41942	-9.77065	-10.4196	-9.11536	-10.2754	-7.40595	-8.69331	-6.35055	-5.92078	-7.95356	-6.45246	-6.20804	-5.8922	-5.94748	-4.98523	-3.20378	-2.70302	-2.03791	-0.369478	-0.679149	1.33084	-138.183	-131.903	-125.18	-113.785	-109.46	-100.012	-91.7657	-80.7736	-76.6444	-65.193	-55.3377	-44.157	-31.2317	-28.3431	-17.8317	-16.7387	-11.3916	-3.8712	-1.54763	-0.520794	0.785382
0.0681648		-9.5623	-9.91649	-10.5576	-9.30644	-10.4275	-7.5385	-8.83351	-6.47101	-6.04562	-8.09136	-6.55252	-6.30178	-5.98014	-6.05536	-5.06599	-3.27757	-2.7827	-2.07618	-0.410298	-0.705924	1.32299	-138.757	-132.454	-125.668	-114.262	-109.95	-100.448	-92.2102	-81.0933	-76.9961	-65.5066	-55.6005	-44.4198	-31.4269	-28.4501	-17.9513	-16.8716	-11.5152	-3.97512	-1.58328	-0.544806	0.764259
0.070118		-9.69564	-10.0862	-10.6764	-9.36878	-10.5748	-7.63768	-8.9308	-6.58671	-6.17047	-8.17194	-6.63827	-6.40029	-6.07285	-6.13936	-5.09906	-3.31797	-2.80993	-2.11826	-0.434906	-0.727455	1.30846	-139.269	-132.948	-126.151	-114.71	-110.382	-100.88	-92.6071	-81.4177	-77.3048	-65.7964	-55.868	-44.6111	-31.5698	-28.5858	-18.071	-16.9664	-11.6054	-4.02373	-1.60558	-0.563572	0.741704
0.0721483		-9.80895	-10.255	-10.8613	-9.56866	-10.7502	-7.76925	-9.1037	-6.74425	-6.31806	-8.29466	-6.74692	-6.53155	-6.17443	-6.23721	-5.17448	-3.41017	-2.91284	-2.17542	-0.463997	-0.767094	1.30265	-139.876	-133.512	-126.705	-115.251	-110.897	-101.355	-93.047	-81.7835	-77.6882	-66.1214	-56.1885	-44.849	-31.7627	-28.7334	-18.2297	-17.1193	-11.6963	-4.10527	-1.64696	-0.601481	0.72877
0.0741014		-9.98997	-10.3913	-10.9898	-9.71206	-10.9309	-7.92564	-9.22482	-6.90763	-6.45244	-8.41338	-6.8136	-6.64913	-6.27668	-6.35458	-5.24093	-3.46011	-2.9496	-2.22227	-0.508632	-0.792916	1.29241	-140.431	-134.049	-127.226	-115.719	-111.382	-101.787	-93.4724	-82.1557	-78.0066	-66.3969	-56.4608	-45.0784	-31.9485	-28.8691	-18.3446	-17.2522	-11.8008	-4.18154	-1.68452	-0.622632	0.724336
0.0761328		-10.1414	-10.5459	-11.1126	-9.86425	-11.1015	-8.06197	-9.38341	-7.00316	-6.5714	-8.53609	-6.927	-6.75654	-6.36394	-6.45243	-5.30203	-3.53323	-3.01435	-2.27848	-0.539621	-0.819675	1.27898	-141.025	-134.57	-127.737	-116.231	-111.863	-102.258	-93.9267	-82.5025	-78.3567	-66.7458	-56.7337	-45.302	-32.1128	-28.9977	-18.4747	-17.3479	-11.887	-4.26831	-1.73447	-0.650522	0.701395
0.0780859		-10.2462	-10.6726	-11.2315	-9.99811	-11.2154	-8.17068	-9.45685	-7.11886	-6.70102	-8.64051	-7.00799	-6.81691	-6.45666	-6.53642	-5.37326	-3.59748	-2.95123	-2.3258	-0.556122	-0.846927	1.27685	-141.546	-135.083	-128.163	-116.694	-112.31	-102.671	-94.314	-82.827	-78.6845	-67.0403	-57.006	-45.5124	-32.2509	-29.1143	-18.6182	-17.4617	-11.8673	-4.32551	-1.74866	-0.668335	0.69696
0.080039		-10.3795	-10.8089	-11.3361	-10.132	-11.377	-8.2794	-9.60187	-7.23456	-6.81632	-8.75447	-7.09374	-6.93926	-6.53983	-6.62042	-5.41587	-3.63311	-3.10006	-2.37027	-0.591697	-0.867027	1.25326	-142.068	-135.586	-128.699	-117.142	-112.752	-103.107	-94.7156	-83.1228	-79.0172	-67.3397	-57.2545	-45.7132	-32.4175	-29.2452	-18.7473	-17.5756	-12.0672	-4.40082	-1.79719	-0.692823	0.688711
0.0820704		-10.5405	-10.9921	-11.5305	-10.2937	-11.5571	-8.39188	-9.73662	-7.33486	-6.95436	-8.87241	-7.18807	-7.02759	-6.6271	-6.7278	-5.48174	-3.70623	-3.16671	-2.41789	-0.636514	-0.89617	1.23602	-142.675	-136.141	-129.185	-117.692	-113.281	-103.535	-95.1461	-83.5077	-79.3816	-67.6647	-57.5417	-45.9606	-32.5962	-29.4119	-18.9013	-17.6808	-12.1567	-4.47855	-1.81519	-0.7107	0.687228
0.0840235		-10.65	-11.1093	-11.6112	-10.4323	-11.6663	-8.49106	-9.86728	-7.45533	-7.0649	-8.94345	-7.26905	-7.14041	-6.69597	-6.80703	-5.52435	-3.76094	-3.20729	-2.45139	-0.650631	-0.907686	1.22864	-143.183	-136.649	-129.669	-118.15	-113.699	-103.967	-95.5429	-83.8274	-79.6856	-67.9307	-57.7997	-46.1758	-32.739	-29.5286	-19.04	-17.7898	-12.2283	-4.53765	-1.86086	-0.72899	0.684701
0.0860548		-10.7776	-11.24	-11.7436	-10.5511	-11.8464	-8.66077	-9.97818	-7.59854	-7.20771	-9.05663	-7.35385	-7.23351	-6.79754	-6.8715	-5.59976	-3.80544	-3.26489	-2.50807	-0.666838	-0.947797	1.22331	-143.719	-137.171	-130.156	-118.625	-114.195	-104.418	-95.9639	-84.1742	-80.0167	-68.2224	-58.063	-46.3326	-32.8748	-29.6476	-19.1606	-17.9046	-12.3245	-4.61394	-1.89985	-0.751635	0.683218
0.0880079		-10.8918	-11.362	-11.8577	-10.6612	-11.9413	-8.7361	-10.0755	-7.66179	-7.28964	-9.15151	-7.40622	-7.29388	-6.87594	-6.94595	-5.6233	-3.87923	-3.31644	-2.55206	-0.677618	-0.957883	1.22261	-144.245	-137.674	-130.62	-119.087	-114.637	-104.821	-96.3607	-84.5273	-80.335	-68.5265	-58.2972	-46.5668	-33.0605	-29.788	-19.2803	-18.0089	-12.3994	-4.69593	-1.91118	-0.765156	0.674492
0.0899611		-11.0061	-11.5555	-12.0004	-10.7807	-12.1315	-8.84958	-10.23	-7.77749	-7.43832	-9.25593	-7.49197	-7.4353	-6.95435	-7.02518	-5.68499	-3.9101	-3.38229	-2.59176	-0.702225	-0.991334	1.20475	-144.824	-138.181	-131.132	-119.526	-115.05	-105.253	-96.7671	-84.7945	-80.6628	-68.8115	-58.5838	-46.7676	-33.2224	-29.9237	-19.438	-18.1227	-12.4882	-4.75407	-1.94731	-0.780585	0.676256
0.0919924		-11.1099	-11.6195	-12.0947	-10.9138	-12.2306	-8.94776	-10.3266	-7.83964	-7.51914	-9.3548	-7.55293	-7.48549	-7.02731	-7.09442	-5.73179	-3.97368	-3.4232	-2.61506	-0.706988	-1.00665	1.208	-145.374	-138.636	-131.585	-120.005	-115.522	-105.629	-97.1785	-85.1795	-80.9891	-69.0746	-58.8185	-46.9578	-33.3344	-30.0475	-19.5443	-18.2232	-12.5653	-4.81606	-1.96341	-0.800845	0.671435
0.0939455		-11.1908	-11.7033	-12.1515	-10.9809	-12.3302	-9.00402	-10.3952	-7.94104	-7.59153	-9.39246	-7.6053	-7.55539	-7.08188	-7.14503	-5.75533	-4.00932	-3.45901	-2.64474	-0.722536	-1.02961	1.21255	-145.829	-139.125	-131.982	-120.401	-115.926	-106.06	-97.4799	-85.4705	-81.2502	-69.3167	-59.0479	-47.1301	-33.4772	-30.1451	-19.6687	-18.2846	-12.6241	-4.87087	-1.97236	-0.811506	0.677968
0.0959768		-11.3565	-11.8626	-12.2744	-11.1379	-12.4769	-9.16896	-10.5061	-8.07472	-7.7105	-9.52471	-7.67579	-7.65803	-7.17391	-7.23811	-5.8355	-4.06812	-3.50135	-2.70238	-0.763538	-1.05494	1.18815	-146.418	-139.675	-132.464	-120.908	-116.432	-106.488	-97.9486	-85.865	-81.5765	-69.6513	-59.2827	-47.3203	-33.6273	-30.3165	-19.7846	-18.4089	-12.6926	-4.94477	-2.02422	-0.824137	0.677438
0.09793		-11.4422	-11.9369	-12.3837	-11.2622	-12.5861	-9.22522	-10.632	-8.1475	-7.80673	-9.61482	-7.74724	-7.7184	-7.23801	-7.3078	-5.87811	-4.06562	-3.55051	-2.72062	-0.739985	-1.06693	1.18793	-146.892	-140.14	-132.938	-121.357	-116.83	-106.896	-98.3168	-86.1609	-81.9234	-69.9125	-59.5216	-47.5306	-33.7796	-30.3998	-19.9233	-18.5084	-12.8066	-4.99529	-2.04795	-0.835274	0.667282
0.0998831		-11.5278	-12.0828	-12.474	-11.3103	-12.7239	-9.34347	-10.7007	-8.22505	-7.8982	-9.67633	-7.80915	-7.80737	-7.29734	-7.36795	-5.90165	-4.11079	-3.58013	-2.75555	-0.758871	-1.07654	1.1877	-147.408	-140.605	-133.393	-121.776	-117.282	-107.28	-98.6659	-86.5235	-82.1845	-70.1546	-59.7605	-47.7029	-33.9224	-30.5355	-20.0334	-18.5936	-12.8649	-5.03913	-2.05451	-0.854518	0.672861
0.101914		-11.6125	-12.1705	-12.573	-11.4148	-12.8372	-9.40827	-10.7973	-8.26336	-7.99809	-9.7514	-7.85103	-7.85756	-7.34646	-7.41812	-5.94368	-4.15053	-3.61579	-2.78028	-0.766972	-1.10092	1.19287	-147.892	-141.032	-133.818	-122.198	-117.692	-107.665	-99.0583	-86.8798	-82.4918	-70.3986	-59.9762	-47.8931	-34.0344	-30.6593	-20.1492	-18.6798	-12.9263	-5.09014	-2.06775	-0.853321	0.674239
0.103868		-11.4836	-12.035	-12.4296	-11.3293	-12.6842	-9.27857	-10.6753	-8.17402	-7.90836	-9.65078	-7.76035	-7.77964	-7.26751	-7.3829	-5.98749	-4.08126	-3.60535	-2.76562	-0.718623	-1.08335	1.20075	-148.442	-141.57	-134.291	-122.649	-117.847	-107.83	-99.1785	-86.9944	-82.6098	-70.6753	-60.0482	-47.9079	-34.1974	-30.6567	-20.1639	-18.6887	-12.9297	-5.09727	-2.06049	-0.868869	0.70509
0.105821		-11.8887	-12.4288	-12.8251	-11.692	-13.0842	-9.63046	-11.0253	-8.49476	-8.2001	-9.95071	-8.00823	-8.0212	-7.50804	-7.5718	-6.05275	-4.22181	-3.70887	-2.853	-0.766119	-1.14493	1.16333	-149.011	-142.114	-134.751	-123.133	-118.561	-108.505	-99.8615	-87.5764	-83.1236	-70.9639	-60.4683	-48.29	-34.3772	-30.9068	-20.398	-18.8693	-13.0805	-5.24077	-2.13381	-0.890377	0.68349
0.107852		-11.9257	-12.5214	-12.8955	-11.7536	-13.1546	-9.70004	-11.098	-8.56168	-8.30952	-9.96851	-8.04057	-8.09046	-7.54286	-7.62196	-6.05186	-4.20909	-3.73452	-2.88441	-0.780897	-1.14356	1.16468	-149.457	-142.531	-135.204	-123.488	-118.981	-108.871	-100.187	-87.9137	-83.4547	-71.184	-60.6887	-48.4373	-34.4558	-30.9972	-20.4948	-18.9173	-13.1328	-5.27462	-2.13322	-0.877259	0.686775
0.109805		-12.0352	-12.6434	-12.9714	-11.8589	-13.2638	-9.76106	-11.1762	-8.62493	-8.38668	-10.0396	-8.09771	-8.14606	-7.56404	-7.67735	-6.11355	-4.23519	-3.77367	-2.91028	-0.785954	-1.16699	1.15492	-149.979	-142.977	-135.64	-123.926	-119.384	-109.269	-100.555	-88.2381	-83.7635	-71.4309	-60.9181	-48.5904	-34.6129	-31.1234	-20.5858	-18.9978	-13.2025	-5.31655	-2.14789	-0.895072	0.700937
0.111836		-12.1342	-12.7359	-13.0705	-11.9348	-13.3533	-9.84971	-11.2633	-8.70139	-8.47704	-10.1193	-8.1682	-8.22009	-7.63223	-7.73228	-6.15558	-4.26539	-3.81267	-2.93072	-0.776888	-1.17897	1.1596	-150.524	-143.494	-136.088	-124.353	-119.833	-109.644	-100.909	-88.5658	-84.0802	-71.6892	-61.1243	-48.7139	-34.6962	-31.2138	-20.7159	-19.1078	-13.2591	-5.39475	-2.17018	-0.913426	0.694209
0.11379		-12.2676	-12.8389	-13.1512	-12.0495	-13.4673	-9.93458	-11.3606	-8.77417	-8.58758	-10.2047	-8.2015	-8.25661	-7.69157	-7.80197	-6.19343	-4.29149	-3.84753	-2.96469	-0.788621	-1.19907	1.14508	-150.988	-143.963	-136.505	-124.777	-120.251	-110.071	-101.292	-88.8569	-84.3842	-71.9552	-61.3632	-48.9242	-34.8438	-31.3066	-20.7831	-19.1739	-13.3278	-5.47578	-2.18343	-0.921225	0.705033
0.115743		-12.3818	-12.9513	-13.2701	-12.1882	-13.6241	-10.0528	-11.4865	-8.8851	-8.71719	-10.3139	-8.28248	-8.35512	-7.77474	-7.85259	-6.26465	-4.32713	-3.90528	-2.992	-0.78748	-1.21679	1.14342	-151.553	-144.495	-137.036	-125.269	-120.716	-110.475	-101.66	-89.2004	-84.7359	-72.2736	-61.5735	-49.1251	-35.0009	-31.4614	-20.9218	-19.2591	-13.408	-5.55825	-2.20143	-0.934746	0.701552
0.117774		-12.3855	-13.0296	-13.3452	-12.2116	-13.6803	-10.1033	-11.5068	-8.90434	-8.76463	-10.3269	-8.30052	-8.38147	-7.78571	-7.89798	-6.23515	-4.32395	-3.90232	-3.00911	-0.788428	-1.22591	1.14906	-151.96	-144.874	-137.389	-125.581	-121.069	-110.817	-102	-89.4805	-85.0002	-72.4461	-61.7605	-49.239	-35.0938	-31.5231	-21.009	-19.3262	-13.446	-5.60688	-2.20895	-0.933549	0.710559
0.119727		-12.5283	-13.1325	-13.4307	-12.3407	-13.7704	-10.1977	-11.6088	-8.95805	-8.86086	-10.3837	-8.35766	-8.45614	-7.8212	-7.9629	-6.30161	-4.35959	-3.92907	-3.0159	-0.797777	-1.24267	1.1331	-152.501	-145.348	-137.872	-126.034	-121.487	-111.22	-102.368	-89.7715	-85.3328	-72.6882	-61.9756	-49.4255	-35.2223	-31.6207	-21.1334	-19.3924	-13.5215	-5.68553	-2.22219	-0.942302	0.713754
0.121758		-12.6512	-13.2584	-13.5154	-12.4118	-13.8885	-10.2292	-11.6768	-9.04405	-8.95122	-10.473	-8.41385	-8.48248	-7.87509	-8.02737	-6.34364	-4.38502	-3.95519	-3.03444	-0.802063	-1.25226	1.14256	-153.013	-145.851	-138.331	-126.456	-121.926	-111.605	-102.718	-90.085	-85.6496	-72.9322	-62.2056	-49.568	-35.3437	-31.754	-21.2302	-19.4737	-13.5642	-5.74561	-2.25021	-0.947304	0.719901
0.123712		-12.6939	-13.3423	-13.6009	-12.4933	-13.95	-10.314	-11.7312	-9.10729	-8.99023	-10.5059	-8.42331	-8.52854	-7.90581	-8.04937	-6.36241	-4.39682	-3.97384	-3.05411	-0.792338	-1.26235	1.14186	-153.492	-146.287	-138.695	-126.837	-122.32	-111.974	-103.067	-90.3427	-85.925	-73.1457	-62.3825	-49.7116	-35.4532	-31.8277	-21.3403	-19.3814	-13.6244	-5.81949	-2.26011	-0.949382	0.741215
0.125665		-12.8129	-13.4166	-13.6817	-12.5937	-14.0591	-10.4084	-11.8189	-9.19438	-9.11031	-10.5865	-8.48999	-8.56506	-7.95084	-8.09999	-6.40979	-4.42292	-4.01347	-3.08808	-0.79978	-1.27243	1.14354	-154.013	-146.733	-139.168	-127.271	-122.743	-112.373	-103.435	-90.6767	-86.2195	-73.4116	-62.6071	-49.8887	-35.5865	-31.9157	-21.4551	-19.5748	-13.6693	-5.88956	-2.25666	-0.960042	0.740119
0.127696		-12.7975	-13.4853	-13.7521	-12.6076	-14.0914	-10.4637	-11.9012	-9.20408	-9.14344	-10.5947	-8.50802	-8.60095	-7.97612	-8.12631	-6.3946	-4.42927	-4.03244	-3.08468	-0.793575	-1.26486	1.14632	-154.425	-147.178	-139.579	-127.622	-123.12	-112.71	-103.727	-90.9328	-86.5267	-73.6222	-62.8085	-50.0216	-35.708	-32.0157	-21.5567	-19.6438	-13.7216	-5.93342	-2.25893	-0.948355	0.746742
0.129649		-12.9356	-13.5692	-13.8137	-12.7081	-14.1815	-10.5057	-11.9317	-9.24826	-9.21584	-10.661	-8.53179	-8.65654	-7.983	-8.17693	-6.44675	-4.44584	-4.06587	-3.09911	-0.799109	-1.28401	1.14705	-154.914	-147.643	-140.01	-128.013	-123.495	-113.061	-104.081	-91.2192	-86.8116	-73.8453	-62.9902	-50.1414	-35.7888	-32.1085	-21.6811	-19.6971	-13.768	-5.97917	-2.28266	-0.946617	0.755659
0.13168		-12.9535	-13.5759	-13.8126	-12.7459	-14.2281	-10.4942	-11.9616	-9.24365	-9.22036	-10.6693	-8.51644	-8.63521	-7.9749	-8.15556	-6.42679	-4.47604	-4.06243	-3.08378	-0.778123	-1.28549	1.16462	-155.33	-148.012	-140.387	-128.368	-123.857	-113.379	-104.33	-91.4372	-87.0235	-74.0368	-63.1439	-50.2458	-35.8769	-32.1607	-21.754	-19.7189	-13.7955	-6.00968	-2.27015	-0.931115	0.77611
0.133634		-12.9581	-13.5834	-13.8218	-12.7367	-14.2324	-10.5314	-11.9635	-9.25922	-9.21646	-10.6736	-8.53067	-8.64312	-8.00085	-8.1728	-6.42648	-4.47353	-4.05533	-3.07914	-0.786518	-1.28223	1.16678	-155.719	-148.353	-140.67	-128.682	-124.166	-113.672	-104.651	-91.6913	-87.2416	-74.2074	-63.2874	-50.356	-35.9625	-32.2154	-21.8593	-19.7473	-13.8213	-6.04494	-2.26146	-0.930808	0.795517
0.135587		-13.0343	-13.6816	-13.9121	-12.8181	-14.3368	-10.5972	-12.056	-9.30339	-9.27931	-10.7541	-8.55443	-8.67964	-8.04111	-8.21388	-6.45956	-4.53301	-4.08971	-3.10882	-0.801589	-1.27991	1.16083	-156.269	-148.813	-141.153	-129.107	-124.588	-114.052	-104.991	-91.9383	-87.5695	-74.4543	-63.493	-50.4949	-36.091	-32.3177	-21.9503	-19.8125	-13.8781	-6.08926	-2.26802	-0.930024	0.798712
0.137618		-13.1142	-13.7789	-13.9968	-12.8797	-14.3691	-10.6191	-12.0811	-9.32263	-9.31722	-10.7481	-8.58201	-8.70599	-8.03778	-8.19729	-6.46344	-4.52983	-4.07435	-3.10161	-0.787279	-1.28474	1.17982	-156.667	-149.273	-141.564	-129.428	-124.965	-114.384	-105.307	-92.1706	-87.8386	-74.6745	-63.661	-50.6278	-36.1982	-32.4033	-22.0566	-19.8553	-13.9042	-6.13026	-2.2679	-0.928828	0.823932
0.139571		-13.1092	-13.7912	-13.9964	-12.8991	-14.4306	-10.6324	-12.0878	-9.31912	-9.27517	-10.7905	-8.55332	-8.69006	-8.0542	-8.20499	-6.48698	-4.53686	-4.09634	-3.0941	-0.798058	-1.28624	1.17197	-157.131	-149.671	-141.928	-129.839	-125.321	-114.711	-105.603	-92.3807	-88.0711	-74.8689	-63.8331	-50.719	-36.2885	-32.4723	-22.1238	-19.8995	-13.9329	-6.14693	-2.26636	-0.921368	0.823312
0.141603		-13.151	-13.8313	-14.0335	-12.9655	-14.4772	-10.6877	-12.1605	-9.34789	-9.33691	-10.7845	-8.57613	-8.70687	-8.03179	-8.22177	-6.48133	-4.56706	-4.08193	-3.10881	-0.786608	-1.28773	1.17904	-157.562	-150.093	-142.281	-130.194	-125.679	-115.048	-105.886	-92.5939	-88.321	-75.0509	-64.0202	-50.8567	-36.3861	-32.534	-22.211	-19.9261	-13.9714	-6.16504	-2.26434	-0.914926	0.837565
0.143556		-13.2605	-13.8675	-14.0856	-12.9658	-14.5482	-10.7487	-12.1863	-9.36822	-9.32824	-10.8079	-8.60466	-8.75292	-8.07682	-8.2247	-6.5001	-4.57409	-4.08866	-3.11418	-0.793101	-1.2878	1.18597	-158.017	-150.524	-142.678	-130.599	-126.059	-115.394	-106.192	-92.7849	-88.5392	-75.2596	-64.178	-50.9527	-36.4861	-32.5935	-22.2973	-19.9884	-14.0211	-6.15738	-2.25755	-0.914142	0.852323
0.145509		-13.3128	-14.0181	-14.1949	-13.0711	-14.6288	-10.8145	-12.2693	-9.41717	-9.4054	-10.8646	-8.63796	-8.7656	-8.098	-8.25625	-6.53318	-4.62403	-4.11493	-3.11383	-0.799112	-1.30838	1.17907	-158.524	-150.965	-143.133	-130.98	-126.457	-115.764	-106.541	-93.0235	-88.8099	-75.4922	-64.3645	-51.0915	-36.6146	-32.6695	-22.3931	-20.0364	-14.0465	-6.18978	-2.28129	-0.906683	0.866843
0.14754		-13.3116	-14.0153	-14.189	-13.0993	-14.6372	-10.7887	-12.2467	-9.41733	-9.37655	-10.849	-8.61785	-8.77288	-8.08036	-8.23488	-6.51798	-4.61608	-4.11626	-3.08706	-0.784801	-1.27792	1.1952	-158.912	-151.377	-143.505	-131.364	-126.787	-116.063	-106.829	-93.2559	-89.0408	-75.6694	-64.5134	-51.1768	-36.6931	-32.7385	-22.4278	-20.0849	-14.0778	-6.17833	-2.25542	-0.896903	0.881572
0.149493		-13.3592	-14.0562	-14.2459	-13.1425	-14.713	-10.8354	-12.2963	-9.40428	-9.41556	-10.8867	-8.62731	-8.77125	-8.09201	-8.19967	-6.53676	-4.61357	-4.13443	-3.11388	-0.790812	-1.29516	1.20499	-159.363	-151.785	-143.855	-131.736	-127.133	-116.361	-107.125	-93.4754	-89.2542	-75.84	-64.6617	-51.3014	-36.7883	-32.817	-22.4998	-20.1115	-14.1265	-6.19738	-2.26532	-0.884079	0.895734
0.151446		-13.4067	-14.1115	-14.2837	-13.162	-14.7316	-10.8631	-12.3316	-9.41508	-9.4212	-10.8862	-8.63677	-8.77916	-8.08936	-8.21214	-6.51738	-4.61583	-4.12828	-3.08921	-0.795393	-1.27615	1.20906	-159.789	-152.183	-144.21	-132.103	-127.46	-116.688	-107.403	-93.6997	-89.501	-76.0679	-64.8291	-51.383	-36.9072	-32.8525	-22.567	-20.1471	-14.1233	-6.19783	-2.24423	-0.871017	0.907989
0.153477		-13.4866	-14.1516	-14.3112	-13.2236	-14.7829	-10.9136	-12.39	-9.44864	-9.44958	-10.9183	-8.65005	-8.77214	-8.11464	-8.21462	-6.53557	-4.6365	-4.1425	-3.10441	-0.805887	-1.29052	1.20563	-160.258	-152.59	-144.601	-132.496	-127.866	-117.044	-107.738	-93.9511	-89.7461	-76.2641	-64.978	-51.5255	-37.0001	-32.9477	-22.6113	-20.198	-14.1732	-6.20164	-2.25557	-0.861718	0.925096
0.15543		-13.5055	-14.2163	-14.33	-13.2621	-14.8206	-10.9508	-12.4301	-9.45466	-9.46475	-10.9083	-8.63566	-8.77528	-8.10722	-8.21279	-6.54004	-4.63876	-4.11728	-3.10119	-0.787102	-1.2844	1.20875	-160.689	-153.017	-144.984	-132.84	-128.207	-117.357	-108.04	-94.1992	-89.9738	-76.449	-65.1311	-51.6309	-37.1095	-33.0119	-22.6308	-20.2207	-14.1981	-6.20161	-2.24067	-0.85712	0.944026
0.157461		-13.533	-14.2362	-14.3575	-13.2807	-14.8565	-10.9536	-12.4337	-9.4441	-9.46212	-10.9154	-8.6382	-8.77063	-8.1051	-8.19977	-6.52842	-4.63797	-4.12791	-3.08051	-0.77756	-1.27599	1.22154	-161.124	-153.414	-145.352	-133.222	-128.546	-117.679	-108.313	-94.2313	-90.1916	-76.6369	-65.2836	-51.7186	-37.1809	-33.0617	-22.662	-20.2612	-14.2212	-6.20578	-2.23639	-0.845671	0.957802
0.159414		-13.5614	-14.2878	-14.4096	-13.324	-14.9239	-10.967	-12.4571	-9.44655	-9.4606	-10.9352	-8.64885	-8.77139	-8.11081	-8.18572	-6.52455	-4.63308	-4.13249	-3.06549	-0.765928	-1.26831	1.22799	-161.556	-153.827	-145.74	-133.6	-128.878	-118.011	-108.586	-94.6607	-90.4277	-76.8206	-65.4378	-51.8217	-37.2641	-33.1092	-22.6755	-20.2944	-14.2495	-6.21779	-2.2271	-0.837496	0.974229
0.161367		-13.5803	-14.2906	-14.3806	-13.3148	-14.8996	-10.9851	-12.459	-9.42873	-9.47577	-10.9013	-8.62016	-8.765	-8.08908	-8.17345	-6.51471	-4.64487	-4.12062	-3.05226	-0.752866	-1.26171	1.24255	-161.963	-154.192	-146.056	-133.929	-129.21	-118.281	-108.868	-94.9565	-90.603	-77.0008	-65.5766	-51.889	-37.3449	-33.1734	-22.7284	-20.33	-14.2625	-6.20298	-2.22317	-0.827176	0.990418
0.163399		-13.5839	-14.3117	-14.4368	-13.3716	-14.97	-10.9926	-12.4841	-9.4432	-9.46599	-10.9	-8.60005	-8.76274	-8.08575	-8.15685	-6.49952	-4.63692	-4.11039	-3.03884	-0.739032	-1.24603	1.25487	-162.356	-154.642	-146.435	-134.28	-129.568	-118.614	-109.17	-95.1936	-90.853	-77.1923	-65.7446	-51.9886	-37.4426	-33.2256	-22.7298	-20.3518	-14.2895	-6.21633	-2.21876	-0.816442	1.00467
0.165352		-13.6267	-14.3669	-14.465	-13.4053	-14.9886	-10.9869	-12.4812	-9.42539	-9.45255	-10.8995	-8.5809	-8.72296	-8.08786	-8.15979	-6.50398	-4.60104	-4.10293	-3.0218	-0.739798	-1.26327	1.26323	-162.796	-154.988	-146.802	-134.642	-129.886	-118.917	-109.433	-95.4466	-91.0807	-77.3915	-65.9025	-52.0989	-37.552	-33.2755	-22.7779	-20.3788	-14.2982	-6.20724	-2.21627	-0.797062	1.01788
0.167383		-13.6637	-14.3831	-14.4496	-13.3906	-14.9589	-11.0088	-12.5206	-9.40648	-9.42847	-10.884	-8.57033	-8.73977	-8.07976	-8.11458	-6.46972	-4.62647	-4.08614	-3.00981	-0.712613	-1.23948	1.27579	-163.189	-155.381	-147.131	-134.973	-130.21	-119.154	-109.668	-95.7075	-91.2496	-77.5401	-66.0323	-52.1889	-37.5972	-33.3373	-22.8269	-20.4068	-14.2981	-6.21582	-2.19899	-0.780129	1.04119
0.169336		-13.7207	-14.4384	-14.5256	-13.4578	-15.0108	-11.046	-12.5654	-9.40416	-9.4198	-10.8596	-8.58456	-8.72861	-8.09618	-8.12705	-6.50279	-4.63826	-4.09525	-3.01899	-0.704318	-1.24098	1.28248	-163.644	-155.789	-147.5	-135.378	-130.552	-119.514	-110.017	-95.9509	-91.4869	-77.725	-66.1651	-52.3039	-37.6875	-33.3967	-22.8512	-20.43	-14.3215	-6.23105	-2.1922	-0.761226	1.05058
0.171289		-13.6347	-14.3506	-14.4251	-13.377	-14.9817	-10.983	-12.5149	-9.38992	-9.35868	-10.846	-8.51772	-8.70315	-8.06015	-8.08707	-6.43573	-4.5833	-4.05238	-2.94997	-0.671229	-1.21388	1.30132	-163.923	-156.082	-147.75	-135.626	-130.808	-119.745	-110.19	-96.1943	-91.6001	-77.8718	-66.2956	-52.3427	-37.7493	-33.4609	-22.8767	-20.4499	-14.3344	-6.21815	-2.16444	-0.739938	1.07142
0.173321		-13.6288	-14.4145	-14.4764	-13.4148	-14.9997	-10.9859	-12.5352	-9.39485	-9.34413	-10.8293	-8.51192	-8.64843	-8.05681	-8.08955	-6.45392	-4.58966	-4.05943	-2.9747	-0.641182	-1.20344	1.31603	-164.354	-156.489	-148.146	-135.986	-131.151	-120.044	-110.492	-96.4124	-91.8358	-78.0586	-66.4302	-52.4136	-37.8326	-33.5274	-22.9007	-20.4727	-14.3553	-6.20574	-2.14906	-0.727774	1.08568
0.175274		-13.6572	-14.4459	-14.4809	-13.4628	-14.9992	-11.0087	-12.5085	-9.37227	-9.28777	-10.8097	-8.48323	-8.65634	-8.03508	-8.06864	-6.42978	-4.58238	-4.05471	-2.94431	-0.624782	-1.1935	1.32915	-164.756	-156.868	-148.481	-136.363	-131.493	-120.324	-110.75	-96.651	-91.992	-78.2339	-66.5594	-52.5191	-37.923	-33.5868	-22.9297	-20.5026	-14.4045	-6.20858	-2.13834	-0.714115	1.10282
0.177305		-13.6656	-14.4383	-14.4464	-13.4529	-14.9933	-10.9829	-12.5336	-9.33906	-9.20647	-10.7894	-8.46789	-8.60639	-8.02698	-8.03774	-6.41459	-4.5649	-4.04555	-2.91706	-0.589491	-1.17973	1.33718	-165.173	-157.233	-148.83	-136.685	-131.789	-120.599	-110.999	-96.8547	-92.1848	-78.4255	-66.694	-52.5996	-38.0015	-33.6629	-22.9645	-20.5334	-14.4063	-6.17567	-2.12738	-0.690507	1.12077
0.179258		-13.6702	-14.4316	-14.446	-13.4771	-15.0024	-10.9868	-12.5259	-9.33555	-9.17872	-10.7603	-8.42966	-8.61907	-7.99095	-8.02636	-6.38567	-4.55762	-4.00936	-2.90717	-0.581196	-1.17027	1.35031	-165.518	-157.569	-149.151	-136.995	-132.082	-120.892	-111.272	-97.0695	-92.3362	-78.6008	-66.8185	-52.667	-38.0394	-33.751	-22.9792	-20.5404	-14.3997	-6.14322	-2.11201	-0.684001	1.13397
0.181211		-13.589	-14.3724	-14.3789	-13.4011	-14.9447	-10.9143	-12.4849	-9.27958	-9.1033	-10.6835	-8.37713	-8.54115	-7.95968	-8.00546	-6.33769	-4.53604	-3.99082	-2.87761	-0.535709	-1.1546	1.37393	-165.849	-157.881	-149.481	-137.281	-132.348	-121.124	-111.483	-97.2462	-92.521	-78.7619	-66.9525	-52.7152	-38.0821	-33.7818	-22.994	-20.5503	-14.4007	-6.1141	-2.09044	-0.656038	1.14945
0.183243		-13.6117	-14.4268	-14.4493	-13.4675	-14.977	-10.9218	-12.4957	-9.30359	-9.0649	-10.6727	-8.35225	-8.54366	-7.94204	-7.96025	-6.35111	-4.52332	-3.97641	-2.85144	-0.529981	-1.14131	1.38815	-166.294	-158.284	-149.802	-137.626	-132.696	-121.456	-111.766	-97.5119	-92.7138	-78.9343	-67.0871	-52.8339	-38.1797	-33.8769	-23.0383	-20.594	-14.4254	-6.10027	-2.07077	-0.628138	1.16668
0.185196		-13.6544	-14.5011	-14.4776	-13.4869	-14.9717	-10.9781	-12.5024	-9.30485	-9.05623	-10.7008	-8.34144	-8.53727	-7.9227	-7.97749	-6.32696	-4.53512	-3.95524	-2.83344	-0.498799	-1.12612	1.39222	-166.702	-158.663	-150.132	-138.017	-133.047	-121.745	-112.001	-97.7314	-92.9463	-79.1002	-67.2211	-52.9108	-38.2701	-33.9602	-23.0387	-20.6239	-14.4268	-6.05303	-2.07114	-0.624016	1.1775
0.187227		-13.6199	-14.4458	-14.4384	-13.4674	-14.942	-10.9189	-12.5084	-9.2764	-8.994	-10.6185	-8.3273	-8.50162	-7.89314	-7.92275	-6.31177	-4.51763	-3.93106	-2.80429	-0.483058	-1.11044	1.41693	-167.066	-158.975	-150.466	-138.287	-133.305	-122.025	-112.274	-97.9542	-93.0818	-79.2488	-67.3319	-52.9627	-38.3057	-34.0124	-23.0401	-20.6143	-14.4268	-6.00343	-2.04957	-0.602315	1.20129
0.18918		-13.6102	-14.4581	-14.4046	-13.4821	-14.9558	-10.9132	-12.5246	-9.26812	-8.94718	-10.6275	-8.30814	-8.46185	-7.89525	-7.92568	-6.29239	-4.51513	-3.92205	-2.79964	-0.447584	-1.09287	1.41719	-167.43	-159.363	-150.792	-138.649	-133.608	-122.309	-112.504	-98.1357	-93.2571	-79.4575	-67.4564	-53.0634	-38.3866	-34.1004	-23.0453	-20.658	-14.455	-5.97098	-2.03849	-0.583889	1.21832
0.191133		-13.5957	-14.4228	-14.415	-13.4395	-14.9124	-10.8741	-12.4789	-9.236	-8.86222	-10.546	-8.25084	-8.42208	-7.84968	-7.89047	-6.26348	-4.49831	-3.89683	-2.74207	-0.43023	-1.06624	1.43747	-167.804	-159.666	-151.125	-138.94	-133.902	-122.545	-112.729	-98.3743	-93.4324	-79.5852	-67.5665	-53.1164	-38.4388	-34.1408	-23.0362	-20.655	-14.4455	-5.91708	-2.01787	-0.553064	1.23248
0.193165		-13.5994	-14.4307	-14.4175	-13.4916	-14.9351	-10.8769	-12.4753	-9.24094	-8.83813	-10.5543	-8.2212	-8.41028	-7.85588	-7.87387	-6.25306	-4.51421	-3.89101	-2.73962	-0.39923	-1.06868	1.44931	-168.211	-160.073	-151.476	-139.271	-134.241	-122.849	-113.011	-98.6114	-93.6681	-79.7863	-67.725	-53.2303	-38.5126	-34.2312	-23.0178	-20.6935	-14.4831	-5.8794	-2.00918	-0.538516	1.24959
0.195118		-13.5896	-14.4323	-14.3981	-13.4776	-14.8917	-10.8569	-12.4963	-9.21358	-8.79132	-10.5061	-8.18774	-8.38481	-7.81031	-7.85773	-6.20984	-4.48786	-3.84766	-2.71637	-0.380446	-1.04539	1.47436	-168.599	-160.367	-151.793	-139.595	-134.53	-123.104	-113.232	-98.85	-93.8195	-79.9283	-67.8256	-53.269	-38.5791	-34.262	-22.9958	-20.6924	-14.4965	-5.80832	-1.9857	-0.521043	1.269
0.197071		-13.5418	-14.4112	-14.3548	-13.4613	-14.8388	-10.813	-12.4601	-9.19696	-8.74927	-10.4722	-8.14952	-8.3355	-7.79812	-7.80821	-6.1857	-4.4472	-3.83961	-2.67835	-0.357846	-1.03068	1.49082	-168.948	-160.707	-152.095	-139.891	-134.826	-123.373	-113.433	-99.0648	-94.0234	-80.0702	-67.9453	-53.3602	-38.6123	-34.3357	-22.9919	-20.7161	-14.4932	-5.763	-1.9565	-0.497371	1.27458
0.199102		-13.5502	-14.4322	-14.3489	-13.4442	-14.852	-10.811	-12.4518	-9.17686	-8.70134	-10.409	-8.13417	-8.30463	-7.78048	-7.79638	-6.1419	-4.43925	-3.81805	-2.66398	-0.334953	-1.01357	1.50266	-169.328	-161.096	-152.429	-140.241	-135.123	-123.649	-113.716	-99.321	-94.1828	-80.2618	-68.0847	-53.393	-38.6526	-34.4165	-22.9499	-20.7264	-14.4969	-5.69814	-1.94923	-0.488068	1.29598
0.201056		-13.5405	-14.373	-14.3677	-13.4302	-14.799	-10.7624	-12.4441	-9.14027	-8.69267	-10.3751	-8.07688	-8.2887	-7.76352	-7.78501	-6.13206	-4.42959	-3.79378	-2.61403	-0.314261	-0.989799	1.52008	-169.683	-161.422	-152.755	-140.532	-135.414	-123.909	-113.955	-99.5358	-94.4057	-80.4038	-68.2032	-53.508	-38.7335	-34.4616	-22.9169	-20.7478	-14.4979	-5.649	-1.92481	-0.457243	1.31253
0.203087		-13.5071	-14.3845	-14.3237	-13.4143	-14.7455	-10.77	-12.4168	-9.10676	-8.60183	-10.3405	-8.02339	-8.25783	-7.73634	-7.76842	-6.09302	-4.4288	-3.76364	-2.61587	-0.277539	-0.969351	1.5405	-170.061	-161.763	-153.07	-140.855	-135.71	-124.173	-114.171	-99.7538	-94.5842	-80.5905	-68.3343	-53.5552	-38.7834	-34.5091	-22.8964	-20.7652	-14.5055	-5.59368	-1.90466	-0.441264	1.33775
0.20504		-13.4819	-14.3587	-14.2709	-13.4016	-14.7307	-10.7261	-12.3758	-9.07941	-8.52163	-10.3018	-7.98039	-8.22282	-7.68596	-7.69982	-6.06888	-4.40245	-3.74938	-2.57165	-0.261615	-0.945105	1.55745	-170.397	-162.091	-153.391	-141.164	-135.989	-124.426	-114.406	-99.9782	-94.7785	-80.7087	-68.454	-53.6463	-38.8261	-34.5399	-22.882	-20.7689	-14.5127	-5.55598	-1.88548	-0.422838	1.36288
0.206993		-13.4579	-14.3234	-14.261	-13.3828	-14.7016	-10.6727	-12.3538	-9.05682	-8.49866	-10.2394	-7.93263	-8.19259	-7.65946	-7.67891	-6.03043	-4.39994	-3.7151	-2.53935	-0.225665	-0.920382	1.56914	-170.714	-162.411	-153.698	-141.46	-136.226	-124.686	-114.631	-100.188	-94.9538	-80.8888	-68.5403	-53.6946	-38.8831	-34.5993	-22.8167	-20.7798	-14.5042	-5.5178	-1.87106	-0.379139	1.37752
0.209024		-13.3948	-14.2919	-14.2122	-13.33	-14.6671	-10.6564	-12.3646	-9.02838	-8.41735	-10.1761	-7.90775	-8.10926	-7.62274	-7.64325	-6.0057	-4.37769	-3.67351	-2.51687	-0.218983	-0.899934	1.59624	-171.135	-162.766	-153.98	-141.743	-136.55	-124.937	-114.885	-100.435	-95.199	-81.066	-68.6845	-53.7513	-38.9426	-34.6325	-22.8042	-20.8015	-14.5184	-5.49014	-1.83566	-0.36459	1.40631
0.210978		-13.3565	-14.2446	-14.1677	-13.3029	-14.5963	-10.5863	-12.2938	-8.96288	-8.36815	-10.1375	-7.829	-7.93597	-7.57837	-7.60684	-5.95652	-4.34895	-3.57533	-2.47551	-0.179337	-0.839448	1.64418	-171.412	-163.055	-154.279	-142.031	-136.793	-125.148	-115.06	-100.633	-95.3635	-81.1842	-68.7553	-53.8091	-38.9566	-34.6609	-22.6697	-20.7968	-14.5066	-5.42348	-1.78119	-0.3166	1.43216
0.213009		-13.3303	-14.2061	-14.1249	-13.2632	-14.5129	-10.5391	-12.239	-8.91059	-8.3083	-10.0885	-7.77312	-8.02908	-7.52616	-7.57236	-5.91391	-4.32431	-3.60384	-2.44206	-0.151556	-0.860008	1.63885	-171.735	-163.352	-154.573	-142.308	-137.064	-125.382	-115.25	-100.863	-95.5527	-81.3233	-68.8529	-53.8705	-38.978	-34.687	-22.7555	-20.8022	-14.5016	-5.35802	-1.80063	-0.315403	1.45213
0.214962		-13.2932	-14.1564	-14.0721	-13.2349	-14.5029	-10.4761	-12.2171	-8.85463	-8.24718	-10.0451	-7.70152	-7.96546	-7.50443	-7.53238	-5.87547	-4.29319	-3.56813	-2.40308	-0.120374	-0.821457	1.6701	-172.08	-163.703	-154.88	-142.623	-137.344	-125.599	-115.485	-101.054	-95.7566	-81.4653	-68.9488	-53.9235	-39.0254	-34.7273	-22.7311	-20.8045	-14.5031	-5.32748	-1.77238	-0.282194	1.45628
0.216915		-13.2787	-14.1544	-14.0384	-13.221	-14.4738	-10.4466	-12.2238	-8.84158	-8.16698	-9.98266	-7.6633	-7.93523	-7.47316	-7.4924	-5.83702	-4.27638	-3.55101	-2.36935	-0.0863303	-0.798165	1.69372	-172.402	-164.048	-155.187	-142.909	-137.618	-125.902	-115.695	-101.288	-95.9462	-81.5977	-69.059	-54.0195	-39.0729	-34.7629	-22.6986	-20.8277	-14.5142	-5.27071	-1.74414	-0.257091	1.47855
0.218946		-13.1869	-14.0753	-13.9705	-13.1395	-14.4155	-10.3874	-12.1582	-8.76068	-8.10475	-9.90033	-7.58597	-7.87098	-7.40784	-7.42812	-5.78845	-4.24936	-3.50799	-2.32208	-0.0500852	-0.769134	1.71891	-172.756	-164.36	-155.43	-143.164	-137.833	-126.125	-115.883	-101.449	-96.1056	-81.7416	-69.1602	-54.0285	-39.1037	-34.7817	-22.6929	-20.8185	-14.514	-5.23017	-1.72304	-0.229192	1.50401
0.2209		-13.12	-13.9875	-13.9225	-13.1017	-14.3387	-10.2958	-12.0886	-8.69518	-8.01025	-9.84263	-7.51436	-7.81213	-7.3575	-7.38337	-5.73569	-4.21347	-3.47323	-2.27976	-0.0236712	-0.739642	1.74873	-173.073	-164.653	-155.723	-143.45	-138.103	-126.337	-116.103	-101.63	-96.2761	-81.874	-69.2322	-54.0863	-39.1416	-34.8078	-22.6456	-20.8098	-14.4846	-5.18961	-1.69289	-0.206473	1.53271
0.222931		-13.1189	-13.9942	-13.9214	-13.0965	-14.3138	-10.2986	-12.0994	-8.66674	-7.96709	-9.81752	-7.47995	-7.76695	-7.32556	-7.37154	-5.7205	-4.20552	-3.4512	-2.27636	0.00494451	-0.717287	1.74817	-173.447	-165.018	-156.062	-143.758	-138.423	-126.613	-116.343	-101.896	-96.5308	-82.0465	-69.3907	-54.1763	-39.182	-34.8457	-22.6384	-20.8282	-14.5116	-5.14764	-1.68515	-0.180004	1.54792
0.224884		-13.0853	-13.9636	-13.8638	-13.0587	-14.2608	-10.2357	-12.0489	-8.62985	-7.89166	-9.75981	-7.42742	-7.72241	-7.26568	-7.31249	-5.65821	-4.17441	-3.42407	-2.2288	0.0347011	-0.683504	1.77608	-173.701	-165.344	-156.359	-144.02	-138.664	-126.877	-116.549	-102.091	-96.6966	-82.1503	-69.4722	-54.2437	-39.22	-34.8765	-22.6412	-20.8224	-14.4941	-5.11042	-1.64593	-0.163008	1.58116
0.226837		-13.0088	-13.8996	-13.8063	-12.9876	-14.2079	-10.1775	-12.0031	-8.55005	-7.85438	-9.67827	-7.37965	-7.6731	-7.24395	-7.26774	-5.61022	-4.11468	-3.39789	-2.18886	0.0749434	-0.67547	1.80733	-174.075	-165.681	-156.614	-144.334	-138.911	-127.099	-116.726	-102.297	-96.8575	-82.3066	-69.5777	-54.2538	-39.2483	-34.9073	-22.6049	-20.8179	-14.4999	-5.05556	-1.62866	-0.126938	1.60438
0.228868		-12.9648	-13.8491	-13.7003	-12.9442	-14.1209	-10.0993	-11.9423	-8.51683	-7.76354	-9.61501	-7.29756	-7.62315	-7.17386	-7.21299	-5.57596	-4.09719	-3.35869	-2.15256	0.097837	-0.633088	1.82871	-174.392	-165.993	-156.857	-144.609	-139.197	-127.317	-116.942	-102.515	-97.0551	-82.4647	-69.6741	-54.3247	-39.2744	-34.9119	-22.5868	-20.8202	-14.5026	-5.00644	-1.5842	-0.102376	1.6172
0.230822		-12.9122	-13.7661	-13.7095	-12.9017	-14.0775	-10.0459	-11.9157	-8.45133	-7.6738	-9.56207	-7.22595	-7.54524	-7.13306	-7.17778	-5.51367	-4.07561	-3.31058	-2.1007	0.144755	-0.607888	1.86567	-174.718	-166.271	-157.178	-144.876	-139.453	-127.554	-117.115	-102.715	-97.2017	-82.5638	-69.7414	-54.3825	-39.298	-34.9093	-22.5796	-20.8205	-14.4702	-4.97065	-1.55977	-0.0782275	1.64662
0.232775		-12.9001	-13.7593	-13.6603	-12.8853	-14.0532	-10.0222	-11.8902	-8.40371	-7.72712	-9.6045	-7.26402	-7.58176	-7.09702	-7.1378	-5.5229	-4.06595	-3.33924	-2.12276	0.124439	-0.609391	1.85162	-175.063	-166.657	-157.466	-145.193	-139.739	-127.821	-117.478	-102.967	-97.4962	-82.8155	-69.9564	-54.4522	-39.4266	-35.0211	-22.6181	-20.838	-14.5333	-4.96252	-1.54154	-0.0726754	1.6522
0.234806		-12.8727	-13.7136	-13.6317	-12.8492	-14.0092	-10	-11.8616	-8.34308	-7.55999	-9.4888	-7.13901	-7.46505	-7.05077	-7.08782	-5.44095	-4.05085	-3.25045	-2.04306	0.184526	-0.559379	1.9059	-175.399	-167.029	-157.772	-145.502	-140.038	-128.084	-117.609	-103.21	-97.5936	-82.8544	-69.9623	-54.5161	-39.4193	-34.9446	-22.5618	-20.7983	-14.4773	-4.89909	-1.51901	-0.0280862	1.68886
0.236759		-12.8487	-13.7069	-13.598	-12.8448	-14.0039	-9.94184	-11.8397	-8.30143	-7.5084	-9.41679	-7.09601	-7.43005	-7.02904	-7.07168	-5.41681	-4.0388	-3.22475	-2.02459	0.225245	-0.543716	1.92475	-175.773	-167.361	-158.083	-145.774	-140.293	-128.319	-117.834	-103.444	-97.7546	-83.0155	-70.0916	-54.5929	-39.4381	-34.9707	-22.5265	-20.8115	-14.5017	-4.8366	-1.50221	-0.00155331	1.70732
0.23879		-12.7856	-13.6516	-13.5063	-12.7776	-13.9313	-9.85407	-11.7789	-8.26822	-7.44141	-9.36784	-6.99962	-7.3658	-6.95419	-7.00741	-5.35871	-4.02609	-3.16696	-1.95777	0.251944	-0.508015	1.95947	-176.104	-167.668	-158.351	-146.063	-140.565	-128.562	-118.021	-103.643	-97.9473	-83.1592	-70.1832	-54.6305	-39.4546	-34.9609	-22.5288	-20.8018	-14.5007	-4.787	-1.46109	0.0320635	1.74159
0.240743		-12.752	-13.5876	-13.4869	-12.7446	-13.845	-9.81973	-11.7236	-8.20749	-7.36599	-9.31014	-6.92325	-7.3308	-6.91339	-6.95789	-5.32026	-3.98544	-3.13554	-1.935	0.281696	-0.481862	1.97355	-176.415	-168.023	-158.662	-146.349	-140.812	-128.818	-118.189	-103.848	-98.1225	-83.3012	-70.2886	-54.6931	-39.483	-34.9822	-22.5016	-20.7888	-14.5088	-4.74979	-1.43476	0.0543049	1.76148
0.242696		-12.666	-13.5189	-13.415	-12.6972	-13.8159	-9.75678	-11.654	-8.13723	-7.29533	-9.22383	-6.89456	-7.23381	-6.86305	-6.90837	-5.25797	-3.97816	-3.1003	-1.87981	0.323845	-0.450463	2.01291	-176.689	-168.33	-158.936	-146.611	-141.077	-129.011	-118.414	-104.034	-98.2739	-83.3955	-70.3654	-54.7222	-39.5066	-34.9748	-22.4744	-20.7691	-14.4889	-4.69397	-1.40747	0.0913283	1.80091
0.244727		-12.6267	-13.4445	-13.3233	-12.5729	-13.7146	-9.6833	-11.6075	-8.04679	-7.18064	-9.13673	-6.79816	-7.16479	-6.8025	-6.84886	-5.20463	-3.9416	-3.04632	-1.84875	0.377733	-0.412849	2.03572	-177.02	-168.633	-159.184	-146.871	-141.306	-129.248	-118.606	-104.19	-98.4381	-83.506	-70.4332	-54.7408	-39.5137	-34.9603	-22.4395	-20.737	-14.4768	-4.64532	-1.36348	0.107784	1.82231
0.24668		-12.5646	-13.371	-13.2419	-12.5303	-13.614	-9.58697	-11.5189	-7.96699	-7.08137	-9.08379	-6.73132	-7.11071	-6.75693	-6.79934	-5.15188	-3.91526	-2.9963	-1.78402	0.418929	-0.381927	2.07841	-177.317	-168.955	-159.443	-147.142	-141.509	-129.456	-118.798	-104.357	-98.5752	-83.648	-70.5196	-54.8319	-39.5277	-34.9482	-22.4318	-20.7393	-14.4655	-4.60191	-1.32475	0.145284	1.85746
0.248712		-12.5205	-13.2919	-13.2217	-12.5108	-13.5795	-9.58979	-11.4867	-7.92424	-7.02868	-9.03484	-6.67306	-7.0703	-6.68207	-6.7589	-5.11761	-3.88346	-2.9633	-1.76679	0.448976	-0.360526	2.09215	-177.672	-169.295	-159.739	-147.45	-141.815	-129.717	-119.009	-104.532	-98.7775	-83.8061	-70.6113	-54.8791	-39.5634	-34.9766	-22.4108	-20.7215	-14.4811	-4.55231	-1.31509	0.162694	1.88029
0.250665		-12.3773	-13.185	-13.0736	-12.3777	-13.4598	-9.43624	-11.379	-7.80152	-6.9008	-8.91515	-6.53947	-6.96377	-6.59835	-6.6617	-5.01241	-3.8285	-2.86703	-1.70063	0.517351	-0.299558	2.1296	-177.865	-169.531	-159.932	-147.622	-142.013	-129.838	-119.124	-104.647	-98.9004	-83.8623	-70.6737	-54.8844	-39.5393	-34.9216	-22.3545	-20.6985	-14.4382	-4.47456	-1.25824	0.21879	1.91782
0.252618		-12.3199	-13.1497	-13.0542	-12.3589	-13.4259	-9.41144	-11.3618	-7.75986	-6.84444	-8.86221	-6.50601	-6.90492	-6.54801	-6.62172	-4.97396	-3.8403	-2.86755	-1.65784	0.530891	-0.280081	2.15894	-178.191	-169.891	-160.243	-147.97	-142.278	-130.132	-119.369	-104.833	-99.0947	-83.9804	-70.7839	-54.9231	-39.5867	-34.9714	-22.3492	-20.6931	-14.445	-4.42589	-1.24812	0.243416	1.9377
0.254649		-12.2424	-13.0515	-12.9243	-12.2298	-13.3152	-9.29981	-11.2629	-7.64558	-6.73929	-8.76557	-6.3953	-6.81683	-6.48746	-6.56698	-4.91585	-3.77036	-2.79116	-1.61342	0.583348	-0.238175	2.19701	-178.493	-170.174	-160.487	-148.201	-142.498	-130.312	-119.532	-104.918	-99.2207	-84.0909	-70.8327	-54.9846	-39.5794	-34.9617	-22.3	-20.6591	-14.4392	-4.37009	-1.19603	0.275607	1.98057
0.256602		-12.2089	-13.0114	-12.8858	-12.2063	-13.2479	-9.2464	-11.241	-7.61346	-6.64956	-8.7031	-6.34277	-6.74845	-6.44189	-6.51269	-4.89647	-3.75355	-2.75545	-1.56539	0.608332	-0.205823	2.21633	-178.848	-170.487	-160.76	-148.506	-142.73	-130.548	-119.748	-105.066	-99.4389	-84.2424	-70.9143	-55.0328	-39.5792	-34.9925	-22.2947	-20.6637	-14.4364	-4.34146	-1.18733	0.304525	2.00665
0.258634		-12.0409	-12.8226	-12.7703	-12.0819	-13.099	-9.14431	-11.0896	-7.48488	-6.52534	-8.57786	-6.20346	-6.62697	-6.32888	-6.41026	-4.81929	-3.69315	-2.69669	-1.49332	0.669849	-0.175361	2.26298	-179.046	-170.756	-160.994	-148.756	-142.921	-130.69	-119.873	-105.16	-99.5887	-84.3005	-70.9583	-55.0418	-39.5623	-34.9685	-22.2141	-20.5973	-14.42	-4.25181	-1.12523	0.372956	2.03855
0.260587		-12.0121	-12.7872	-12.665	-12.006	-13.0508	-9.05752	-11.0152	-7.42892	-6.44991	-8.51538	-6.14139	-6.59674	-6.26424	-6.36074	-4.78084	-3.53591	-2.63428	-1.45911	0.710091	-0.130611	2.28612	-179.329	-171.063	-161.287	-149.004	-143.191	-130.959	-120.089	-105.317	-99.7402	-84.4329	-71.0446	-55.0615	-39.5669	-35.0088	-22.1931	-20.558	-14.3963	-4.20505	-1.09174	0.378031	2.07369
0.26254		-11.9356	-12.7423	-12.6075	-11.9348	-12.9884	-8.99933	-10.9885	-7.38249	-6.37449	-8.43384	-6.09839	-6.53312	-6.22343	-6.32076	-4.73286	-3.63115	-2.58569	-1.43157	0.728876	-0.10255	2.32548	-179.726	-171.376	-161.579	-149.29	-143.437	-131.157	-120.257	-105.499	-99.9297	-84.5558	-71.1405	-55.1145	-39.6	-35.0491	-22.1716	-20.5651	-14.3949	-4.14351	-1.07208	0.411239	2.10073
0.264571		-11.8617	-12.631	-12.505	-11.8605	-12.7107	-8.77799	-10.8861	-7.29325	-6.2598	-8.22753	-5.88755	-6.34966	-6.08182	-6.18496	-4.69144	-3.52497	-2.48927	-1.33423	0.761664	-0.0692274	2.36641	-179.974	-171.667	-161.835	-149.551	-143.656	-131.19	-120.282	-105.611	-100.082	-84.6615	-71.0986	-55.0234	-39.4974	-35.0775	-22.0709	-20.4767	-14.3485	-4.06912	-1.0157	0.450583	2.1455
0.266524		-11.7912	-12.5468	-12.3914	-11.7821	-12.796	-8.82948	-10.82	-7.21702	-6.14146	-8.2938	-5.91608	-6.38142	-6.103	-6.18312	-4.64107	-3.51579	-2.46977	-1.32243	0.789628	-0.0330604	2.38239	-180.24	-171.952	-162.087	-149.793	-143.855	-131.574	-120.621	-105.731	-100.226	-84.7415	-71.266	-55.1813	-39.5639	-35.1036	-22.0785	-20.5099	-14.3829	-4.04906	-1.00319	0.484269	2.16872
0.268556		-11.709	-12.4486	-12.3569	-11.7198	-12.7091	-8.73216	-10.7211	-7.14566	-6.07446	-8.19717	-5.81014	-6.28855	-6.02814	-6.10454	-4.61157	-3.47732	-2.42437	-1.27707	0.81729	0.00503062	2.41998	-180.586	-172.264	-162.373	-150.105	-144.127	-131.782	-120.828	-105.887	-100.424	-84.9092	-71.3434	-55.2189	-39.59	-35.1463	-22.0723	-20.4788	-14.3699	-3.98087	-0.956818	0.508354	2.18726
0.270509		-11.6564	-12.3989	-12.2517	-11.6581	-12.6323	-8.69305	-10.6801	-7.08493	-5.97996	-8.10608	-5.74807	-6.23925	-5.95396	-6.05502	-4.54928	-3.39423	-2.3672	-1.22522	0.85801	0.0345219	2.45171	-180.812	-172.538	-162.709	-150.339	-144.354	-131.99	-121.024	-106.016	-100.585	-85.0035	-71.4393	-55.2433	-39.5898	-35.158	-22.0383	-20.4467	-14.3538	-3.91981	-0.922375	0.552053	2.22193
0.272462		-11.6133	-12.3588	-12.2227	-11.5917	-12.5984	-8.6444	-10.6677	-7.04804	-5.93791	-8.08176	-5.68124	-6.20901	-5.90362	-6.02934	-4.51083	-3.37122	-2.34675	-1.21628	0.867733	0.0663974	2.47723	-181.205	-172.908	-163.011	-150.706	-144.648	-132.278	-121.245	-106.169	-100.784	-85.136	-71.5447	-55.3249	-39.6134	-35.2174	-22.0235	-20.4304	-14.3472	-3.86828	-0.90033	0.567142	2.24372
0.274493		-11.45	-12.2225	-12.0309	-11.4864	-12.4352	-8.52324	-10.5164	-6.88608	-5.79461	-7.95174	-5.54669	-6.0637	-5.80969	-5.92215	-4.44319	-3.27172	-2.25652	-1.12704	0.92353	0.116886	2.52103	-181.402	-173.067	-163.193	-150.875	-144.787	-132.415	-121.361	-106.196	-100.872	-85.2035	-71.5792	-55.3149	-39.5584	-35.222	-21.982	-20.3787	-14.3075	-3.77672	-0.832027	0.623652	2.28992
0.276446		-11.407	-12.1633	-12.0163	-11.4248	-12.3727	-8.43645	-10.4849	-6.84919	-5.72872	-7.90353	-5.49416	-5.99054	-5.75458	-5.85832	-4.40951	-3.25157	-2.21843	-1.10809	0.945175	0.143993	2.54703	-181.728	-173.422	-163.519	-151.219	-145.066	-132.642	-121.562	-106.345	-101.085	-85.3217	-71.6417	-55.3631	-39.582	-35.2528	-21.9295	-20.3705	-14.3228	-3.7271	-0.815704	0.641602	2.31362
0.278399		-11.2447	-12.0087	-11.8729	-11.3107	-12.2721	-8.34489	-10.3438	-6.73601	-5.63899	-7.75999	-5.36056	-5.9317	-5.6804	-5.77066	-4.33291	-3.19994	-2.14361	-1.04861	1.00211	0.18016	2.58686	-181.945	-173.673	-163.759	-151.395	-145.265	-132.797	-121.739	-106.411	-101.217	-85.4064	-71.7184	-55.3732	-39.5532	-35.2597	-21.9061	-20.2988	-14.2919	-3.6546	-0.770294	0.682917	2.3521
0.280431		-11.2769	-11.9963	-11.867	-11.2912	-12.2281	-8.30479	-10.3355	-6.7171	-5.62444	-7.71581	-5.30708	-5.91036	-5.62461	-5.76837	-4.29388	-3.14574	-2.11013	-0.997999	1.0064	0.212052	2.60728	-182.352	-174.051	-164.107	-151.745	-145.547	-133.101	-121.974	-106.558	-101.429	-85.5646	-71.8244	-55.449	-39.5888	-35.3406	-21.8726	-20.3015	-14.299	-3.61644	-0.748244	0.705571	2.37732
0.282384		-11.1194	-11.8799	-11.6759	-11.1723	-12.1084	-8.19416	-10.2277	-6.57054	-5.49656	-7.61996	-5.19733	-5.7943	-5.55043	-5.64732	-4.24589	-3.05979	-2.06011	-0.94996	1.05761	0.263955	2.64044	-182.554	-174.216	-164.319	-151.955	-145.712	-133.256	-122.09	-106.582	-101.562	-85.6446	-71.8392	-55.4257	-39.5648	-35.3189	-21.8149	-20.2518	-14.2685	-3.5468	-0.707602	0.756423	2.40865
0.284415		-11.0276	-11.7674	-11.5937	-11.0861	-12.0119	-8.07776	-10.1336	-6.50872	-5.39618	-7.52809	-5.12	-5.6919	-5.46127	-5.58304	-4.16394	-2.98413	-1.99802	-0.899827	1.091	0.291079	2.68852	-182.847	-174.532	-164.548	-152.191	-145.984	-133.455	-122.239	-106.657	-101.673	-85.7455	-71.9071	-55.4681	-39.5575	-35.3378	-21.7757	-20.2106	-14.2384	-3.46716	-0.652173	0.792906	2.4477
0.286368		-10.9082	-11.6558	-11.5266	-11.0054	-11.8827	-8.02435	-10.0115	-6.43368	-5.34936	-7.44178	-5.02932	-5.61875	-5.36325	-5.52399	-4.12073	-2.94109	-1.92703	-0.860848	1.13982	0.326292	2.71452	-183.106	-174.792	-164.869	-152.401	-146.173	-133.63	-122.45	-106.753	-101.849	-85.835	-72.0077	-55.4639	-39.5811	-35.3495	-21.7199	-20.1771	-14.227	-3.40514	-0.628698	0.812763	2.48379
0.288321		-10.8127	-11.5632	-11.4214	-10.8722	-11.7773	-7.93279	-9.94668	-6.33004	-5.25009	-7.33639	-4.92433	-5.52652	-5.29383	-5.44109	-4.04413	-2.87564	-1.88845	-0.783245	1.1815	0.375334	2.76675	-183.385	-175.081	-165.114	-152.658	-146.381	-133.837	-122.608	-106.786	-101.971	-85.9007	-72.0368	-55.5265	-39.5665	-35.3613	-21.6965	-20.1431	-14.2075	-3.35362	-0.580422	0.871721	2.51607
0.290353		-10.6685	-11.4221	-11.2677	-10.7765	-11.6713	-7.78301	-9.83347	-6.21099	-5.12587	-7.20637	-4.80886	-5.43366	-5.20467	-5.34343	-3.98126	-2.80427	-1.78202	-0.723575	1.24063	0.42773	2.81292	-183.615	-175.312	-165.357	-152.866	-146.567	-133.993	-122.762	-106.828	-102.107	-86.0064	-72.0666	-55.5116	-39.5163	-35.3229	-21.6297	-20.0734	-14.1668	-3.26254	-0.52547	0.917745	2.56371
0.292306		-10.5873	-11.3438	-11.1481	-10.6957	-11.5993	-7.70099	-9.76386	-6.13595	-5.04568	-7.1296	-4.71818	-5.36051	-5.14956	-5.31298	-3.90943	-2.74502	-1.73057	-0.676013	1.26466	0.449115	2.83845	-183.894	-175.557	-165.602	-153.114	-146.77	-134.191	-122.959	-106.866	-102.239	-86.1198	-72.1481	-55.5503	-39.5447	-35.3633	-21.6029	-20.0451	-14.1755	-3.20577	-0.493412	0.93951	2.5793
0.294337		-10.4383	-11.1884	-11.0421	-10.5857	-11.4408	-7.54645	-9.6125	-6.01691	-4.90238	-7.00912	-4.6027	-5.24857	-5.03179	-5.2201	-3.85609	-2.67842	-1.68374	-0.612052	1.31807	0.51677	2.89034	-184.11	-175.817	-165.855	-153.311	-146.99	-134.338	-123.06	-106.979	-102.384	-86.2112	-72.1969	-55.5545	-39.5184	-35.3583	-21.5333	-20.0011	-14.1339	-3.13184	-0.427493	0.989344	2.63122
0.29629		-10.4	-11.1864	-11.0084	-10.5526	-11.3736	-7.51211	-9.60488	-5.97048	-4.88417	-6.98002	-4.53587	-5.19449	-5.00052	-5.19442	-3.81764	-2.63586	-1.63467	-0.574027	1.35545	0.538632	2.90395	-184.479	-176.177	-166.172	-153.612	-147.274	-134.622	-123.347	-107.118	-102.565	-86.3246	-72.2832	-55.5885	-39.5324	-35.3939	-21.5203	-19.9642	-14.1206	-3.08985	-0.41117	1.01302	2.6492
0.298244		-10.2043	-10.946	-10.7983	-10.3098	-11.2109	-7.32995	-9.4113	-5.79054	-4.70861	-6.78404	-4.3832	-5.04028	-4.85005	-5.05907	-3.69813	-2.53798	-1.5365	-0.485457	1.43718	0.598164	2.96476	-184.591	-176.251	-166.297	-153.707	-147.349	-134.682	-123.396	-107.08	-102.635	-86.3188	-72.2503	-55.57	-39.4845	-35.3293	-21.4201	-19.9035	-14.0783	-3.02068	-0.334288	1.0858	2.70675
0.300275		-10.1364	-10.8907	-10.7256	-10.2999	-11.1383	-7.25647	-9.35531	-5.71918	-4.61777	-6.71124	-4.31541	-4.99033	-4.79903	-5.01863	-3.64479	-2.49761	-1.4992	-0.442953	1.46627	0.64007	2.98661	-184.908	-176.563	-166.594	-154.01	-147.587	-134.909	-123.588	-107.179	-102.813	-86.4626	-72.3468	-55.5981	-39.4915	-35.3672	-21.4091	-19.8743	-14.07	-3.00351	-0.309854	1.10893	2.73388
0.302228		-10.0552	-10.7934	-10.6061	-10.181	-11.052	-7.1363	-9.25709	-5.61077	-4.49466	-6.62493	-4.19612	-4.87904	-4.70577	-4.98342	-3.57773	-2.42119	-1.43726	-0.393007	1.52559	0.669561	3.03598	-185.176	-176.846	-166.843	-154.224	-147.805	-135.088	-123.751	-107.303	-102.936	-86.5617	-72.3998	-55.632	-39.4865	-35.3742	-21.349	-19.8193	-14.0472	-2.95723	-0.258245	1.14262	2.77331
0.304259		-9.91099	-10.6856	-10.5477	-10.09	-10.9126	-7.07236	-9.18202	-5.52987	-4.43719	-6.53306	-4.11402	-4.81002	-4.64045	-4.88576	-3.50532	-2.36651	-1.35228	-0.343351	1.5461	0.717666	3.06212	-185.436	-177.13	-167.106	-154.417	-148.058	-135.268	-123.948	-107.364	-103.115	-86.6674	-72.4771	-55.6219	-39.4888	-35.4026	-21.3304	-19.7806	-14.0285	-2.90048	-0.207108	1.18578	2.80998
0.306212		-9.80114	-10.5406	-10.4091	-9.94731	-10.7929	-6.93788	-9.04089	-5.40715	-4.2807	-6.37999	-3.98043	-4.69872	-4.53289	-4.79809	-3.43349	-2.25576	-1.27795	-0.266225	1.63688	0.765753	3.10815	-185.633	-177.327	-167.303	-154.599	-148.214	-135.428	-124.083	-107.44	-103.237	-86.7045	-72.4967	-55.6225	-39.4695	-35.3952	-21.2898	-19.7289	-13.9971	-2.87232	-0.172665	1.22852	2.84464
0.308166		-9.61022	-10.4147	-10.2753	-9.83322	-10.6827	-6.82725	-8.93313	-5.29397	-4.15282	-6.27937	-3.87068	-4.60649	-4.43487	-4.73427	-3.34259	-2.1927	-1.21744	-0.186238	1.68666	0.799059	3.13463	-185.888	-177.516	-167.514	-154.799	-148.398	-135.574	-124.213	-107.488	-103.36	-86.8226	-72.5115	-55.6088	-39.455	-35.3879	-21.2506	-19.6687	-13.9638	-2.82032	-0.109612	1.27318	2.87884
0.310197		-9.55663	-10.3069	-10.1597	-9.74699	-10.5958	-6.69655	-8.81515	-5.18923	-4.05244	-6.20181	-3.78858	-4.5184	-4.36001	-4.68906	-3.28448	-2.10798	-1.14391	-0.156132	1.74436	0.842396	3.18367	-186.152	-177.818	-167.763	-154.992	-148.589	-135.754	-124.376	-107.592	-103.51	-86.9283	-72.5937	-55.6607	-39.4763	-35.4258	-21.2515	-19.6433	-13.9451	-2.78264	-0.0732569	1.31252	2.91693
0.31215		-9.4897	-10.2668	-10.1355	-9.68535	-10.4857	-6.67175	-8.77416	-5.15234	-3.96748	-6.12503	-3.70267	-4.46909	-4.29536	-4.64431	-3.23173	-2.0554	-1.09675	-0.120491	1.80273	0.87141	3.21015	-186.473	-178.107	-168.07	-155.292	-148.84	-135.966	-124.573	-107.735	-103.695	-87.0226	-72.6514	-55.666	-39.4808	-35.4566	-21.261	-19.6198	-13.9447	-2.74685	-0.0235552	1.34382	2.95017
0.314181		-9.26445	-10.0303	-9.93416	-9.48944	-10.3654	-6.45522	-8.59896	-4.98084	-3.79557	-5.9521	-3.54428	-4.31424	-4.15375	-4.54661	-3.1164	-1.90011	-0.982207	-0.0159985	1.88046	0.928098	3.27301	-186.585	-178.242	-168.204	-155.361	-148.964	-136.065	-124.655	-107.734	-103.778	-87.0663	-72.6525	-55.6464	-39.4545	-35.4612	-21.1718	-19.5162	-13.8735	-2.7087	0.0366417	1.40415	2.99351
0.316134		-9.19752	-9.96636	-9.86706	-9.39442	-10.2743	-6.36843	-8.53888	-4.88197	-3.6963	-5.87532	-3.46314	-4.25062	-4.0748	-4.49709	-3.03504	-1.84181	-0.951263	0.0391931	1.93691	0.984292	3.29758	-186.897	-178.492	-168.468	-155.624	-149.182	-136.273	-124.856	-107.81	-103.939	-87.1368	-72.6959	-55.6613	-39.4685	-35.4682	-21.1813	-19.5084	-13.8617	-2.65193	0.0753761	1.43545	3.02245
0.318088		-8.77772	-9.53523	-9.45188	-9.05622	-9.88275	-6.00984	-8.40729	-4.56851	-3.39676	-5.56013	-3.17696	-3.99151	-3.88141	-4.31406	-2.86784	-1.65906	-0.800156	0.143976	2.03056	1.05098	3.35839	-186.799	-178.418	-168.379	-155.509	-149.089	-136.161	-124.729	-107.686	-104.039	-87.026	-72.5343	-55.4854	-39.3062	-35.3368	-21.0506	-19.3471	-13.7793	-2.56035	0.173715	1.51396	3.08096
0.320119		-8.95778	-9.72791	-9.63673	-9.23225	-10.0486	-6.13186	-8.29884	-4.66404	-3.46804	-5.64946	-3.24268	-4.08461	-3.92576	-4.35468	-2.90033	-1.66589	-0.815314	0.148332	2.03438	1.04758	3.37595	-187.392	-178.964	-168.904	-156.012	-149.557	-136.622	-125.145	-107.995	-104.169	-87.313	-72.7881	-55.6613	-39.461	-35.4988	-21.145	-19.4056	-13.8049	-2.58132	0.16334	1.51706	3.09283
0.322072		-8.78118	-9.5352	-9.45042	-9.06093	-9.86686	-5.96878	-8.19109	-4.53179	-3.27818	-5.48685	-3.08047	-3.9447	-3.80389	-4.24317	-2.7999	-1.5437	-0.70283	0.226889	2.12612	1.09996	3.42198	-187.546	-179.119	-169.072	-156.112	-149.703	-136.677	-125.213	-108.038	-104.287	-87.3548	-72.7886	-55.6237	-39.4656	-35.4819	-21.0863	-19.3268	-13.7659	-2.49737	0.221148	1.57125	3.14228
0.324025		-8.61888	-9.39017	-9.35472	-8.93731	-9.77576	-5.87245	-8.08333	-4.39953	-3.17891	-5.41484	-2.9898	-3.86202	-3.70587	-4.19842	-2.7233	-1.44773	-0.651859	0.279696	2.16446	1.14567	3.45466	-187.767	-179.365	-169.255	-156.289	-149.877	-136.861	-125.366	-108.1	-104.376	-87.4348	-72.8225	-55.6291	-39.451	-35.5127	-21.0686	-19.2752	-13.7302	-2.4592	0.266558	1.61018	3.17647
0.326056		-8.51761	-9.28245	-9.2201	-8.78909	-9.63639	-5.74176	-7.94629	-4.29004	-3.03086	-5.24192	-2.86956	-3.75962	-3.61194	-4.12938	-2.64136	-1.34967	-0.58024	0.349848	2.23788	1.20616	3.50941	-188.027	-179.528	-169.479	-156.51	-150.073	-136.998	-125.506	-108.137	-104.483	-87.4594	-72.833	-55.6237	-39.4008	-35.5124	-21.0237	-19.2078	-13.6986	-2.38672	0.321981	1.66144	3.21217
0.328009		-8.40776	-9.1708	-9.11963	-8.70838	-9.5453	-5.61205	-7.81946	-4.17685	-2.91251	-5.17468	-2.77889	-3.64356	-3.52346	-4.03218	-2.54092	-1.25227	-0.511626	0.428881	2.28528	1.24519	3.53636	-188.262	-179.769	-169.705	-156.691	-150.229	-137.158	-125.678	-108.228	-104.606	-87.5775	-72.8907	-55.6148	-39.4053	-35.5099	-20.9869	-19.1633	-13.6805	-2.32661	0.369775	1.70275	3.24922
0.33004		-8.18251	-8.99632	-8.93255	-8.53632	-9.36301	-5.43844	-7.67764	-4.03397	-2.70723	-4.99221	-2.62049	-3.53639	-3.38661	-3.92498	-2.4542	-1.13608	-0.435231	0.488074	2.35824	1.29616	3.5935	-188.441	-179.929	-169.834	-156.813	-150.382	-137.256	-125.718	-108.241	-104.665	-87.5926	-72.9013	-55.5856	-39.3551	-35.5144	-20.943	-19.1064	-13.6098	-2.2422	0.427111	1.74639	3.29399
0.331993		-8.08697	-8.87513	-8.83684	-8.427	-9.21469	-5.31827	-7.56035	-3.93509	-2.57935	-4.89159	-2.53458	-3.43463	-3.29336	-3.86116	-2.35377	-1.04249	-0.344682	0.54565	2.41422	1.3328	3.6362	-188.624	-180.146	-170.055	-157.003	-150.532	-137.364	-125.881	-108.317	-104.778	-87.6726	-72.9161	-55.5528	-39.3644	-35.5166	-20.9134	-19.059	-13.6004	-2.19497	0.476336	1.79915	3.32818
0.333946		-7.87698	-8.67764	-8.70299	-8.28429	-9.07591	-5.16949	-7.43829	-3.81237	-2.45147	-4.75283	-2.39145	-3.32333	-3.18103	-3.76396	-2.28194	-0.923637	-0.260809	0.622776	2.45637	1.39472	3.66554	-188.854	-180.334	-170.243	-157.113	-150.698	-137.514	-125.982	-108.36	-104.844	-87.7144	-72.9262	-55.5343	-39.3499	-35.4997	-20.8313	-18.9974	-13.5551	-2.11626	0.535574	1.83522	3.36857
0.335978		-7.80432	-8.58422	-8.57313	-8.18853	-8.98422	-5.07217	-7.32031	-3.73147	-2.30341	-4.64666	-2.29028	-3.2257	-3.09663	-3.69968	-2.19522	-0.844162	-0.202534	0.676724	2.52981	1.43662	3.72029	-189.061	-180.536	-170.453	-157.311	-150.889	-137.689	-126.112	-108.416	-104.946	-87.7915	-72.9607	-55.5385	-39.3378	-35.5043	-20.8017	-18.9405	-13.5045	-2.05474	0.585758	1.86741	3.40237
0.337931		-7.55619	-8.35813	-8.38206	-7.95522	-8.75007	-4.79941	-7.10283	-3.50385	-2.06585	-4.46497	-2.12331	-3.08102	-2.96523	-3.5691	-2.0614	-0.714815	-0.0828882	0.802487	2.61869	1.50283	3.77061	-189.182	-180.634	-170.531	-157.359	-150.915	-137.721	-126.132	-108.407	-104.955	-87.7619	-72.9325	-55.458	-39.2756	-35.4588	-20.6939	-18.8617	-13.4469	-1.95267	0.670268	1.95021	3.4542
0.339962		-7.5026	-8.26471	-8.28081	-7.87853	-8.69653	-4.76885	-7.04207	-3.45633	-1.96547	-4.39695	-2.04121	-3.03108	-2.87606	-3.49528	-2.02237	-0.643447	-0.0393951	0.841176	2.64397	1.51851	3.79104	-189.432	-180.903	-170.799	-157.561	-151.187	-137.881	-126.32	-108.539	-105.038	-87.901	-72.9956	-55.4909	-39.2731	-35.4968	-20.7024	-18.8329	-13.4429	-1.90308	0.690411	1.96857	3.48037
0.341915		-7.30215	-8.09107	-8.16122	-7.73106	-8.5053	-4.59622	-6.92478	-3.35745	-1.82806	-4.23911	-1.92669	-2.90547	-2.77327	-3.40285	-1.89809	-0.522197	0.0420939	0.920209	2.71807	1.57137	3.8404	-189.606	-181.072	-170.977	-157.647	-151.305	-138.013	-126.416	-108.554	-105.122	-87.9285	-72.9961	-55.4628	-39.2443	-35.4703	-20.6161	-18.7546	-13.382	-1.82771	0.742497	2.02133	3.51552
0.343868		-7.19707	-8.00326	-8.08935	-7.62174	-8.45711	-4.5142	-6.84563	-3.27288	-1.72879	-4.14326	-1.84078	-2.82279	-2.71817	-3.34856	-1.85487	-0.464376	0.0973568	0.961572	2.73923	1.60801	3.87547	-189.903	-181.318	-171.221	-157.842	-151.522	-138.182	-126.584	-108.645	-105.221	-87.999	-73.0491	-55.4634	-39.2488	-35.5059	-20.5598	-18.7135	-13.363	-1.77285	0.782662	2.05454	3.55304
0.3459		-6.96705	-7.80016	-7.88797	-7.46398	-8.23668	-4.32151	-6.65613	-3.06323	-1.53304	-3.98463	-1.70147	-2.67747	-2.54317	-3.22229	-1.69663	-0.347708	0.198547	1.04938	2.83032	1.67519	3.92164	-190.034	-181.425	-171.327	-157.95	-151.604	-138.286	-126.647	-108.648	-105.223	-88.0236	-72.9786	-55.3913	-39.17	-35.4771	-20.5011	-18.6423	-13.3118	-1.66555	0.859548	2.12106	3.594
0.347853		-6.82859	-7.67898	-7.75411	-7.33081	-8.1122	-4.16319	-6.50546	-2.92621	-1.39563	-3.8554	-1.56787	-2.59955	-2.45468	-3.12032	-1.60573	-0.256032	0.287189	1.13556	2.88391	1.71088	3.96528	-190.217	-181.594	-171.471	-158.069	-151.736	-138.365	-126.734	-108.715	-105.298	-88.0607	-73.003	-55.3728	-39.1507	-35.4793	-20.4233	-18.5777	-13.268	-1.60306	0.90925	2.15761	3.63487
0.349884		-6.71778	-7.55694	-7.62425	-7.2112	-8.01575	-4.07064	-6.42563	-2.84531	-1.26664	-3.754	-1.43327	-2.47808	-2.36075	-3.03697	-1.52855	-0.157961	0.365968	1.17425	2.94543	1.75708	4.00764	-190.434	-181.829	-171.72	-158.205	-151.926	-138.516	-126.874	-108.761	-105.372	-88.1521	-73.0518	-55.3675	-39.1386	-35.5029	-20.3942	-18.518	-13.2426	-1.51817	0.947035	2.196	3.65675
0.351837		-6.54117	-7.37854	-7.49994	-7.0685	-7.83405	-3.90279	-6.2988	-2.73213	-1.14352	-3.62	-1.3569	-2.39062	-2.25319	-2.95407	-1.43288	-0.0591318	0.425999	1.24947	3.0076	1.79658	4.04127	-190.66	-182.032	-171.85	-158.314	-152.087	-138.647	-127.013	-108.809	-105.442	-88.1987	-73.0666	-55.3299	-39.1193	-35.5003	-20.3369	-18.4835	-13.174	-1.44805	0.991015	2.24924	3.69237
0.35379		-6.36934	-7.19059	-7.29456	-6.86858	-7.67619	-3.73493	-6.11952	-2.57603	-0.996572	-3.47646	-1.1947	-2.24118	-2.11225	-2.83779	-1.31814	0.0435117	0.52227	1.33232	3.09362	1.8647	4.10447	-190.771	-182.125	-171.981	-158.391	-152.176	-138.707	-127.072	-108.8	-105.456	-88.1929	-73.0432	-55.2924	-39.0428	-35.4834	-20.2157	-18.3866	-13.1293	-1.33025	1.06742	2.302	3.73419
0.355822		-6.22038	-7.08763	-7.17901	-6.77281	-7.54159	-3.609	-5.992	-2.46652	-0.877118	-3.34168	-1.10783	-2.15309	-2.00402	-2.76398	-1.21711	0.129662	0.57387	1.40295	3.16182	1.90422	4.12918	-190.978	-182.375	-172.177	-158.502	-152.333	-138.801	-127.173	-108.884	-105.515	-88.2747	-73.0491	-55.2727	-39.0164	-35.5213	-20.1666	-18.3521	-13.1001	-1.23201	1.11475	2.33609	3.76799
0.357775		-6.01516	-6.90445	-6.9784	-6.59196	-7.3742	-3.39347	-5.8461	-2.26751	-0.706323	-3.18861	-0.926553	-2.03225	-1.89169	-2.63816	-1.0833	0.23612	0.704473	1.48676	3.23019	1.95755	4.18284	-191.109	-182.482	-172.235	-158.545	-152.413	-138.88	-127.241	-108.894	-105.561	-88.2832	-73.0496	-55.2113	-38.9638	-35.4949	-20.085	-18.2743	-13.0115	-1.12184	1.17065	2.39934	3.81076
0.359728		-5.97207	-6.85956	-6.99713	-6.58754	-7.31648	-3.36389	-5.80987	-2.2497	-0.697653	-3.12614	-0.854949	-1.9734	-1.83658	-2.60772	-1.05439	0.292988	0.721589	1.51858	3.27234	1.97322	4.19978	-191.378	-182.79	-172.523	-158.779	-152.683	-139.054	-127.399	-109.037	-105.679	-88.4013	-73.1168	-55.2214	-38.9874	-35.5686	-20.0687	-18.2341	-13.023	-1.04266	1.20318	2.42635	3.82635
0.361759		-5.65622	-6.53726	-6.68608	-6.2915	-7.05313	-3.10445	-5.57268	-2.00667	-0.45899	-2.90076	-0.667947	-1.78994	-1.67589	-2.44807	-0.867532	0.454478	0.87237	1.63882	3.37916	2.05565	4.26169	-191.446	-182.835	-172.533	-158.734	-152.678	-139.067	-127.41	-108.988	-105.667	-88.3545	-73.0273	-55.1351	-38.8895	-35.5064	-19.9084	-18.1066	-12.9032	-0.897688	1.29294	2.48239	3.88734
0.363712		-5.51299	-6.43037	-6.5713	-6.15357	-6.91435	-2.97951	-5.43631	-1.86488	-0.326343	-2.78583	-0.548659	-1.69772	-1.55402	-2.34133	-0.771863	0.52279	0.933832	1.69783	3.44563	2.10803	4.3082	-191.62	-183.013	-172.692	-158.834	-152.829	-139.175	-127.502	-109.055	-105.699	-88.3868	-73.0469	-55.0975	-38.8559	-35.5182	-19.865	-18.096	-12.8794	-0.812309	1.34694	2.52799	3.91628
0.365744		-5.33542	-6.23205	-6.39375	-6.01012	-6.7559	-2.75821	-5.23727	-1.70769	-0.163974	-2.6129	-0.40934	-1.53333	-1.44579	-2.23414	-0.646998	0.640888	1.02596	1.78038	3.54148	2.14756	4.3496	-191.76	-183.182	-172.788	-158.908	-152.915	-139.245	-127.565	-109.107	-105.739	-88.4162	-73.0432	-55.0397	-38.8009	-35.4894	-19.7486	-18.0138	-12.8163	-0.684985	1.41619	2.59214	3.96391
0.367697		-5.17312	-6.05841	-6.19791	-5.87218	-6.58374	-2.6285	-5.12475	-1.54682	-0.0122525	-2.49321	-0.270979	-1.44111	-1.30485	-2.13217	-0.54656	0.761175	1.10936	1.86657	3.61748	2.19517	4.40183	-191.915	-183.356	-172.947	-158.984	-153.056	-139.334	-127.647	-109.183	-105.743	-88.4294	-73.0199	-54.9783	-38.7482	-35.4963	-19.6665	-17.9207	-12.7582	-0.58673	1.4616	2.63107	3.98761
0.36965		-4.6818	-5.63681	-5.80657	-5.44338	-6.20177	-2.23654	-4.75473	-1.17615	0.296825	-2.16371	0.0724224	-1.16768	-1.05424	-1.89191	-0.341218	0.919608	1.27525	1.99996	3.73402	2.27997	4.46503	-191.745	-183.187	-172.772	-158.769	-152.85	-139.112	-127.453	-109.012	-105.594	-88.2519	-72.8106	-54.7834	-38.543	-35.3602	-19.4362	-17.7594	-12.6086	-0.432686	1.5609	2.71578	4.04707
0.371681		-4.70928	-5.63876	-5.8436	-5.5145	-6.21022	-2.24889	-4.80841	-1.20015	0.292301	-2.14814	0.0305432	-1.17496	-1.06044	-1.87532	-0.321258	0.947584	1.30205	2.03484	3.78552	2.30328	4.4926	-192.181	-183.599	-173.145	-159.062	-153.212	-139.435	-127.759	-109.253	-105.806	-88.4435	-72.9786	-54.8925	-38.631	-35.4458	-19.4514	-17.7874	-12.629	-0.385471	1.58533	2.74129	4.07277
0.373634		-4.54221	-5.47465	-5.66683	-5.30981	-6.0619	-2.09057	-4.6196	-1.04882	0.458327	-2.00937	0.18321	-1.05412	-0.948112	-1.76858	-0.187442	1.07073	1.39451	2.10767	3.88346	2.35709	4.54149	-192.273	-183.721	-173.227	-159.153	-153.306	-139.485	-127.808	-109.292	-105.814	-88.4424	-72.9457	-54.8311	-38.5784	-35.4242	-19.3102	-17.7019	-12.5733	-0.281495	1.65029	2.80549	4.10934
0.375666		-4.37417	-5.34308	-5.55605	-5.19497	-5.95591	-1.95034	-4.4587	-0.8964	0.606391	-1.87935	0.308223	-0.937418	-0.811264	-1.68046	-0.0816508	1.16833	1.47853	2.20024	3.95451	2.40376	4.57432	-192.461	-183.913	-173.404	-159.284	-153.454	-139.603	-127.895	-109.324	-105.826	-88.5195	-72.9277	-54.7876	-38.5282	-35.4288	-19.2372	-17.644	-12.5164	-0.184679	1.69666	2.83626	4.14601
0.377619		-4.09266	-5.055	-5.25053	-4.95213	-5.68838	-1.68235	-4.26035	-0.654471	0.801028	-1.65953	0.484732	-0.749827	-0.670326	-1.50696	0.0426288	1.32295	1.59531	2.31122	4.0577	2.46854	4.63561	-192.511	-183.959	-173.387	-159.255	-153.424	-139.587	-127.877	-109.334	-105.729	-88.4469	-72.8424	-54.6642	-38.4326	-35.3308	-19.0826	-17.5299	-12.4359	-0.058768	1.77163	2.91429	4.1883
0.379572		-3.94467	-4.92428	-5.14529	-4.8285	-5.57821	-1.56694	-4.14782	-0.531752	0.933675	-1.5446	0.599251	-0.66237	-0.567534	-1.40976	0.13353	1.39936	1.67012	2.36069	4.11415	2.50375	4.66304	-192.66	-184.166	-173.57	-159.379	-153.622	-139.694	-127.983	-109.415	-105.814	-88.5221	-72.9001	-54.6839	-38.399	-35.3187	-19.0158	-17.4616	-12.3849	-0.0148731	1.81752	2.94845	4.21534
0.381603		-3.74326	-4.70688	-4.96775	-4.61353	-5.38638	-1.36949	-3.96786	-0.341181	1.09604	-1.37644	0.762412	-0.521824	-0.430686	-1.2978	0.244089	1.51079	1.75558	2.43896	4.2286	2.57189	4.72304	-192.801	-184.287	-173.632	-159.391	-153.675	-139.736	-128.032	-109.414	-105.797	-88.48	-72.8631	-54.5927	-38.3392	-35.247	-18.8947	-17.3818	-12.2999	0.0614292	1.88869	3.01688	4.2706
0.383556		-3.59526	-4.56662	-4.81006	-4.47082	-5.29052	-1.23501	-3.84103	-0.204157	1.23823	-1.24244	0.881699	-0.415295	-0.337431	-1.18629	0.339759	1.60294	1.82705	2.51179	4.29841	2.61902	4.75906	-192.984	-184.437	-173.791	-159.525	-153.787	-139.839	-128.119	-109.442	-105.801	-88.5314	-72.8349	-54.5408	-38.3151	-35.2062	-18.8331	-17.3121	-12.2585	0.126782	1.92361	3.06201	4.29382
0.385588		-3.30802	-4.29677	-4.55622	-4.24631	-5.04624	-0.970798	-3.59907	0.062708	1.45305	-1.03137	1.09731	-0.236602	-0.162436	-1.00757	0.498049	1.74679	1.96019	2.61867	4.41142	2.67809	4.82001	-193	-184.511	-173.801	-159.513	-153.826	-139.804	-128.082	-109.413	-105.75	-88.494	-72.7597	-54.4545	-38.1934	-35.1059	-18.6957	-17.1941	-12.164	0.216435	2.02815	3.12663	4.34956
0.387541		-3.11234	-4.13743	-4.37945	-4.09884	-4.87408	-0.779102	-3.45317	0.209269	1.62861	-0.878293	1.22614	-0.120536	-0.0548762	-0.891291	0.593719	1.84752	2.04788	2.70772	4.49315	2.73572	4.85841	-193.159	-184.661	-173.898	-159.551	-153.905	-139.883	-128.159	-109.427	-105.72	-88.512	-72.7746	-54.374	-38.1312	-35.0604	-18.5927	-17.1172	-12.0997	0.290371	2.07499	3.16794	4.38327
0.389494		-2.95481	-3.96856	-4.22176	-3.90841	-4.71146	-0.630322	-3.29773	0.389208	1.76126	-0.715684	1.40264	0.0289094	0.0479149	-0.755941	0.717998	1.98307	2.14892	2.78675	4.57488	2.77713	4.90349	-193.261	-184.797	-174.033	-159.608	-154.023	-139.962	-128.232	-109.442	-105.729	-88.5062	-72.7369	-54.3269	-38.1024	-34.9958	-18.5249	-17.0589	-12.0363	0.356677	2.12374	3.22642	4.42557
0.391525		-2.76771	-3.78454	-4.05852	-3.75542	-4.57685	-0.471012	-3.16544	0.546401	1.90456	-0.552292	1.53243	0.150382	0.179995	-0.648747	0.823789	2.08114	2.23008	2.86645	4.65356	2.83096	4.94251	-193.444	-184.937	-174.153	-159.706	-154.104	-140.027	-128.3	-109.469	-105.726	-88.5022	-72.7189	-54.2834	-38.0569	-34.948	-18.4143	-16.9915	-11.9847	0.426304	2.18155	3.28102	4.45651
0.393478		-2.49573	-3.50122	-3.81023	-3.51735	-4.34271	-0.222096	-2.90033	0.774073	2.11827	-0.356305	1.73278	0.314132	0.368617	-0.494324	0.938532	2.21335	2.33732	2.97218	4.76867	2.8924	5.01238	-193.47	-184.978	-174.169	-159.696	-154.107	-140.006	-128.244	-109.383	-105.634	-88.4726	-72.6479	-54.1743	-37.9566	-34.8548	-18.3055	-16.8713	-11.8723	0.508346	2.25843	3.33951	4.50834
0.39551		-2.28479	-3.31244	-3.60407	-3.33575	-4.17472	-0.000796715	-2.75374	1.00279	2.2711	-0.202449	1.90547	0.464215	0.457782	-0.344214	1.07293	2.33383	2.44089	3.06285	4.85213	2.95767	5.05426	-193.605	-185.123	-174.241	-159.751	-154.179	-140.067	-128.307	-109.401	-105.584	-88.4972	-72.6156	-54.0975	-37.8873	-34.7735	-18.2554	-16.7834	-11.8049	0.604198	2.31767	3.40317	4.54786
0.397463		-2.04142	-3.06727	-3.37008	-3.1406	-3.97395	0.233814	-2.56016	1.14458	2.44666	-0.0159986	2.07721	0.585049	0.603488	-0.204096	1.1686	2.47129	2.55528	3.16763	4.93672	3.01338	5.10744	-193.66	-185.206	-174.381	-159.803	-154.272	-140.074	-128.351	-109.401	-105.564	-88.4771	-72.5923	-54.017	-37.8203	-34.7185	-18.1366	-16.6798	-11.7349	0.687671	2.39932	3.45688	4.59159
0.399416		-1.89819	-2.93654	-3.25531	-3.01697	-3.83517	0.344448	-2.40949	1.31499	2.56024	0.0893898	2.16789	0.715421	0.720585	-0.0925879	1.24997	2.55152	2.65537	3.23808	5.01606	3.0815	5.14298	-193.867	-185.39	-174.535	-159.88	-154.399	-140.191	-128.409	-109.425	-105.596	-88.4951	-72.5928	-53.9794	-37.7962	-34.6539	-18.1079	-16.6281	-11.6854	0.76256	2.42995	3.49438	4.63436
-2.04142	-3.06727	-3.37008	-3.1406	-3.97395	0.233814	-2.56016	1.14458	2.44666	-0.0159986	2.07721	0.585049	0.603488	-0.204096	1.1686	2.47129	2.55528	3.16763	4.93672	3.01338	5.10744	-193.66	-185.206	-174.381	-159.803	-154.272	-140.074	-128.351	-109.401	-105.564	-88.4771	-72.5923	-54.017	-37.8203	-34.7185	-18.1366	-16.6798	-11.7349	0.687671	2.39932	3.45688	4.59159
-1.89819	-2.93654	-3.25531	-3.01697	-3.83517	0.344448	-2.40949	1.31499	2.56024	0.0893898	2.16789	0.715421	0.720585	-0.0925879	1.24997	2.55152	2.65537	3.23808	5.01606	3.0815	5.14298	-193.867	-185.39	-174.535	-159.88	-154.399	-140.191	-128.409	-109.425	-105.596	-88.4951	-72.5928	-53.9794	-37.7962	-34.6539	-18.1079	-16.6281	-11.6854	0.76256	2.42995	3.49438	4.63436

## Sheet: Table2B
Data used for figure 4
		Pyocyanin Concentration (uM)	0	5	10	15	20	25	30	35	40	45	50	55	60	65	70	75	80	85	90	95	100
			Peak Current (uA)
		Carbon	-0.483239	0.459052	1.09878	5.71226	10.9832	17.5818	25.2073	31.7271	42.4961	55.744	66.1772	76.3006	85.0758	89.8804	98.6136	103.628	109.152	113.007	113.672	117.373	118.375
		Graphene	-2.50341	11.1612	13.09	21.1665	30.4119	36.2618	43.0269	50.234	55.9884	68.6625	70.9644	73.823	77.2302	75.9515	80.1209	80.1907	82.2556	81.4858	81.853	79.4897	83.1011
		Carbon Nano Tube	-1.01311	-0.0335845	0.350458	3.06074	3.72149	5.93592	10.5384	14.4987	15.8338	21.9195	27.0231	32.2376	36.9877	42.2011	47.3901	52.7103	57.3129	63.295	64.28	70.1818	72.453
		Negative Control Measurement	Peak Current (uA)
		Carbon	-0.561044	-0.0201286	0.279056	-0.494154	-0.512474	-0.3831	-0.776994	-0.554888	-0.788555	-0.801965	-0.676858	-0.631809	-0.732572	-0.581537	-0.804616	-0.839735	-0.5451	-1.18582	-0.779503	-0.831767	-0.832708
		Graphene	-1.97946	3.52619	3.12772	0.566713	0.179753	0.540126	-0.41222	-0.317951	0.0479136	0.127676	0.0643871	-0.298183	0.421688	0.469372	-0.220402	-0.128314	-0.142814	-0.251375	0.0723199	-0.336843	-0.159525
		Carbon Nano Tube	-0.00222359	0.00159555	0.00451039	-0.601078	-1.00677	-0.558189	-1.08674	-0.706099	-0.888822	-0.626397	-0.630398	-0.556996	-0.48362	-0.778773	-0.615847	-0.663697	-0.690697	-0.785073	-0.676007	-0.734762	-0.749568

## Sheet: Table 2C
Data used for figure 4
	PA14 Overnight Culture	Negative Control
Potential (V)	Current (uA)	Current (uA)
-0.398009	6.22505	6.5185
-0.395978	1.62855	2.11573
-0.394025	0.619123	1.00252
-0.392072	-0.378377	-0.0312184
-0.39004	0.186877	0.350272
-0.386056	0.207626	0.0477201
-0.384103	0.223394	-0.143607
-0.38215	0.382227	-0.144188
-0.380118	0.589854	-0.160057
-0.378165	1.29108	0.284407
-0.376134	2.21992	0.967903
-0.374181	1.97343	0.474584
-0.372228	1.71206	-0.161791
-0.370196	1.97035	-0.034613
-0.368243	2.02412	-0.305397
-0.366212	2.64674	0.0601939
-0.364259	2.69828	-0.162912
-0.362306	2.89288	-0.29065
-0.360274	3.0409	-0.465464
-0.358321	3.65272	-0.259432
-0.356368	3.89499	-0.355381
-0.354338	4.2695	-0.355367
-0.352385	4.32103	-0.68973
-0.350353	5.18431	-0.27645
-0.3484	5.23585	-0.69029
-0.346447	6.00265	-0.436569
-0.344416	6.0553	-0.881586
-0.342463	6.84594	-0.659643
-0.340431	7.44695	-0.675512
-0.338478	7.99918	-0.739692
-0.336525	8.65867	-0.724384
-0.334494	9.65308	-0.517728
-0.332541	10.1695	-0.724934
-0.330509	11.2593	-0.502389
-0.328556	11.6566	-0.804965
-0.326603	13.234	-0.328717
-0.324572	14.0853	-0.487632
-0.322618	14.9833	-0.61539
-0.320587	15.9538	-0.726616
-0.318634	17.3405	-0.584162
-0.316681	18.4888	-0.632422
-0.31465	19.7097	-0.64829
-0.312696	20.7149	-0.950874
-0.310743	22.5307	-0.538207
-0.308712	23.6682	-0.792499
-0.306759	25.341	-0.570557
-0.304728	26.3473	-0.983784
-0.302774	28.2585	-0.618806
-0.300821	29.5975	-0.746554
-0.29879	31.1999	-0.619367
-0.296837	32.5627	-0.691474
-0.294806	34.2605	-0.588128
-0.292852	35.6114	-0.58872
-0.290899	37.1769	-0.525723
-0.288868	38.3739	-0.716437
-0.286915	40.309	-0.208392
-0.284883	40.8981	-0.748786
-0.28293	42.3921	-0.479165
-0.280977	43.1469	-0.813538
-0.278946	44.6301	-0.479726
-0.276993	45.528	-0.543896
-0.27504	46.1041	-0.767002
-0.273008	46.872	-0.79877
-0.271055	47.9964	-0.692064
-0.269025	48.204	-0.672181
-0.267072	48.9351	-0.529707
-0.265119	48.4382	-0.609769
-0.263087	49.4446	-0.530267
-0.261134	49.365	-0.705694
-0.259103	49.4772	-0.562617
-0.25715	49.35	-0.658576
-0.255197	49.1869	-0.532001
-0.253165	48.8343	-0.51608
-0.251212	48.4686	-0.373626
-0.249181	47.6272	-0.580219
-0.247228	47.3091	-0.183452
-0.245275	45.9779	-0.581403
-0.243243	45.2676	-0.342948
-0.24129	43.8409	-0.581953
-0.239259	43.1068	-0.184563
-0.237306	41.5252	-0.375879
-0.235353	40.0985	-0.392371
-0.233321	38.4584	-0.273135
-0.231368	37.2821	-0.186307
-0.229415	35.7124	-0.13921
-0.227384	34.0126	-0.170978
-0.22543	32.0615	-0.362294
-0.223399	30.8028	-0.0125826
-0.221446	28.8993	-0.17212
-0.219493	27.5561	0.0816012
-0.217462	25.7253	0.0180643
-0.215508	24.2509	0.0810508
-0.213477	22.73	0.128751
-0.211524	21.1245	0.0685757
-0.209571	19.7813	0.127587
-0.20754	18.4273	0.207086
-0.205586	16.8457	-0.0160295
-0.203555	15.7539	0.158837
-0.201602	14.1246	-0.207325
-0.199649	13.4728	0.237141
-0.197618	12.1069	-0.00124079
-0.195664	11.0617	-0.00183261
-0.193633	10.0534	-0.021681
-0.19168	9.24662	-0.0182928
-0.189727	8.4637	0.0288143
-0.187696	7.56267	-0.0665496
-0.185742	6.64862	-0.257859
-0.183789	6.35446	0.0594511
-0.181759	5.57264	-0.0518023
-0.179806	5.25463	0.122451
-0.177774	4.47281	-0.115931
-0.175821	4.25018	0.15369
-0.173868	3.75335	0.0736304
-0.171837	3.42453	0.153129
-0.169884	3.01116	0.104849
-0.167852	2.7181	0.12078
-0.165899	2.35241	0.0883988
-0.163946	2.30858	0.310331
-0.161915	1.75327	0.0719488
-0.159962	1.82865	0.32567
-0.15793	1.23757	-0.0557785
-0.155977	1.24143	0.166154
-0.154024	0.851895	-0.0251628
-0.151993	0.928387	0.181493
-0.15004	0.789194	0.165011
-0.148087	0.435422	-0.121672
-0.146055	0.380782	-0.0262738
-0.144102	0.491924	0.163869
-0.142071	0.282322	0.0844124
-0.140118	0.417306	0.274576
-0.138165	-0.115282	-0.155164
-0.136133	0.342688	0.369373
-0.13418	0.131969	0.193946
-0.132149	0.232304	0.289344
-0.130196	0.0692683	0.161596
-0.128242	-0.189134	-0.0297207
-0.126211	-0.100725	0.0815675
-0.124258	-0.204217	-0.0143816
-0.122227	-0.139706	0.0651073
-0.120274	-0.174589	0.00491721
-0.11832	-0.283972	-0.0950119
-0.116289	-0.281992	-0.0949806
-0.114336	-0.278127	-0.0558334
-0.112305	-0.130116	0.0792941
-0.110352	-0.00704927	0.126391
-0.108398	-0.113459	0.0304394
-0.106367	-0.165118	-0.0331152
-0.104414	-0.149335	-0.0495863
-0.102461	-0.088854	-0.0303087
-0.10043	-0.0332396	-0.0342649
-0.0984774	-0.00553235	-0.00305738
-0.096446	0.273604	0.219478
-0.0944929	0.15826	0.0122716
-0.0925398	0.36477	0.218314
-0.0905085	0.310136	0.138868
-0.0885553	0.349753	0.122386
-0.086524	0.497779	0.233685
-0.0845709	0.439045	0.153617
-0.0826178	0.600854	0.2643
-0.0805864	0.605821	0.264321
-0.0786333	0.514319	0.136573
-0.076602	0.638487	0.231962
-0.0746489	0.546977	0.120123
-0.0726957	0.848862	0.373844
-0.0706644	0.710778	0.19903
-0.0687113	0.619261	0.162687
-0.06668	0.898413	0.293837
-0.0647268	0.938037	0.325034
-0.0627737	1.00746	0.403926
-0.0607424	0.970703	0.276795
-0.0587893	1.08185	0.38746
-0.0568361	1.16915	0.43059
-0.0548048	1.29333	0.514067
-0.0528517	1.33295	0.545264
-0.0508204	1.21572	0.418139
-0.0488672	1.28217	0.497025
-0.0469141	1.22642	0.448754
-0.0448828	1.1241	0.353418
-0.0429296	1.19949	0.448184
-0.0408983	1.04948	0.305169
-0.0389452	1.0891	0.320477
-0.0369921	0.929047	0.176839
-0.0349607	0.883348	0.224559
-0.0330076	0.860381	0.291518
-0.0309763	0.558387	0.0690147
-0.0290232	0.63377	0.143929
-0.02707	0.589944	0.111548
-0.0250387	0.594911	0.238735
-0.0230856	0.634528	0.317622
-0.0211325	0.459572	0.261401
-0.0191011	0.345325	0.237583
-0.017148	0.265741	0.277729
-0.0151176	0.12765	0.237025
-0.0131645	0.0480578	0.284112
-0.0112114	-0.413005	0.204057
-0.00918007	-0.205378	0.188194
-0.00722694	-0.428022	0.108124
-0.00519562	-0.685315	0.0286879
-0.00324249	-0.478806	0.0439907
-0.00128937	-0.93986	0.0116148
0.000741959	-1.01834	0.0275356
0.00269508	-1.26481	-0.01676
0.00472641	-1.35522	-0.0207138
0.00667953	-1.39905	-0.0640118
0.00863266	-1.8005	-0.228512
0.010664	-1.85514	-0.260269
0.0126171	-1.93473	-0.197283
0.0146484	-1.88208	-0.038306
0.0166016	-2.06895	-0.134265
0.0185547	-2.36312	-0.19843
0.020586	-2.27471	-0.198404
0.0225391	-2.41389	-0.183096
0.0244923	-2.35043	-0.287
0.0265236	-2.7031	-0.342603
0.0284767	-2.85421	-0.422672
0.030508	-2.80156	-0.303432
0.0324612	-3.11957	-0.486801
0.0344143	-3.11571	-0.423814
0.0364456	-3.30148	-0.566839
0.0383987	-3.39298	-0.61511
0.0404301	-3.41187	-0.56739
0.0423832	-3.84908	-0.834209
0.0443363	-3.61873	-0.663941
0.0463676	-3.79257	-0.806956
0.0483208	-3.97944	-0.918815
0.0503521	-3.73607	-0.66447
0.0523052	-4.06599	-0.887576
0.0542583	-3.85948	-0.665644
0.0562897	-4.04524	-0.808669
0.0582428	-4.2202	-0.952306
0.0602741	-4.0841	-0.79334
0.0622272	-4.12794	-0.793921
0.0641804	-4.05255	-0.873981
0.0662117	-4.30984	-0.953428
0.0681648	-4.34174	-0.954009
0.070118	-4.26637	-0.898962
0.0721483	-4.35679	-0.922798
0.0741014	-4.36484	-0.92338
0.0761328	-4.51485	-1.03463
0.0780859	-4.42754	-0.92394
0.080039	-4.4952	-0.988111
0.0820704	-4.57369	-1.05166
0.0840235	-4.45062	-0.988669
0.0860548	-4.64832	-1.1317
0.0880079	-4.54908	-1.0528
0.0899611	-4.66444	-1.13287
0.0919924	-4.58794	-1.03747
0.0939455	-4.48872	-0.910893
0.0959768	-4.59104	-1.10956
0.09793	-4.49182	-0.990924
0.0998831	-4.48796	-1.00742
0.101914	-4.36379	-0.880228
0.103868	-4.15728	-0.610617
0.105821	-4.7137	-1.23109
0.107852	-4.44646	-0.976748
0.109805	-4.43069	-1.04091
0.111836	-4.49724	-1.07268
0.11379	-4.48147	-1.04147
0.115743	-4.6445	-1.17717
0.117774	-4.47265	-1.08972
0.119727	-4.57607	-1.20157
0.121758	-4.65455	-1.3128
0.123712	-4.54341	-1.21802
0.125665	-4.71836	-1.45703
0.127696	-4.60611	-1.26627
0.129649	-4.57245	-1.34631
0.13168	-4.2039	-0.933035
0.133634	-4.10466	-0.854149
0.135587	-4.17233	-0.997797
0.137618	-4.1316	-0.934187
0.139571	-4.03239	-0.823522
0.141603	-3.93205	-0.744013
0.143556	-3.97588	-0.792283
0.145509	-4.17467	-0.9995
0.14754	-3.95512	-0.745165
0.149493	-4.04664	-0.920592
0.151446	-3.92357	-0.69865
0.153477	-4.10935	-0.905261
0.15543	-4.05781	-0.874053
0.157461	-4.02304	-0.858135
0.159414	-4.0013	-0.842825
0.161367	-3.92592	-0.811627
0.163399	-3.96863	-0.843395
0.165352	-4.03631	-0.923445
0.167383	-3.87636	-0.764488
0.169336	-4.13477	-0.987584
0.171289	-3.68983	-0.622595
0.173321	-3.82791	-0.733841
0.175274	-3.81214	-0.750323
0.177305	-3.72373	-0.670823
0.179258	-3.73179	-0.639616
0.181211	-3.51335	-0.540863
0.183243	-3.65144	-0.592488
0.185196	-3.82639	-0.767925
0.187227	-3.61877	-0.51357
0.18918	-3.74605	-0.673108
0.191133	-3.53953	-0.498854
0.193165	-3.76107	-0.737257
0.195118	-3.67376	-0.594792
0.197071	-3.63413	-0.563585
0.199102	-3.66493	-0.643021
0.201056	-3.62531	-0.627724
0.203087	-3.67697	-0.691281
0.20504	-3.59264	-0.628284
0.206993	-3.49343	-0.517609
0.209024	-3.53613	-0.565267
0.210978	-3.28492	-0.216175
0.213009	-3.32466	-0.422781
0.214962	-3.16583	-0.248517
0.216915	-3.24542	-0.376266
0.218946	-3.02587	-0.16962
0.2209	-2.87896	-0.0589246
0.222931	-3.11242	-0.281438
0.224884	-2.95359	-0.170762
0.226837	-2.86628	-0.0918763
0.228868	-2.78979	-0.0441664
0.230822	-2.63096	0.0824085
0.232775	-2.80592	-0.108913
0.234806	-2.83672	-0.156566
0.236759	-2.92972	-0.316103
0.23879	-2.81598	-0.173033
0.240743	-2.89557	-0.284882
0.242696	-2.74866	-0.221895
0.244727	-2.6364	-0.158286
0.24668	-2.48949	0.0318571
0.248712	-2.61566	-0.174746
0.250665	-2.12305	0.301509
0.252618	-2.38145	0.0307149
0.254649	-2.01885	0.316838
0.256602	-2.14613	0.141421
0.258634	-1.69711	0.475226
0.260587	-1.72007	0.411064
0.26254	-1.76389	0.394592
0.264571	-1.60395	0.474081
0.266524	-1.42129	0.541045
0.268556	-1.41632	0.537099
0.270509	-1.32901	0.568296
0.272462	-1.55165	0.297512
0.274493	-1.03409	0.77437
0.276446	-1.24481	0.471787
0.278399	-0.895238	0.757307
0.280431	-1.1883	0.391758
0.282384	-0.826813	0.709048
0.284415	-0.690712	0.709079
0.286368	-0.627254	0.740287
0.288321	-0.46842	0.803283
0.290353	-0.117758	1.08941
0.292306	-0.20926	0.882191
0.294337	0.189094	1.2001
0.29629	-0.12891	0.833951
0.298244	0.625963	1.46914
0.300275	0.487879	1.21485
0.302228	0.610953	1.27785
0.304259	0.663604	1.3494
0.306212	1.03701	1.49981
0.308166	1.13623	1.51512
0.310197	1.27232	1.57873
0.31215	1.2434	1.32382
0.314181	1.73415	1.81658
0.316134	1.64264	1.59347
0.318088	2.18295	2.03794
0.320119	1.81836	1.57701
0.322072	2.29906	1.98968
0.324025	2.32675	1.89374
0.326056	2.58204	2.06859
0.328009	2.56206	1.97263
0.33004	2.96041	2.27466
0.331993	3.05965	2.25818
0.333946	3.30192	2.44833
0.335978	3.27113	2.3212
0.337931	3.8591	2.86103
0.339962	3.49453	2.44779
0.341915	3.86793	2.73331
0.343868	3.64529	2.4784
0.3459	4.13902	2.89169
0.347853	4.16673	2.907
0.349884	4.05248	2.7163
0.351837	4.15169	2.82696
0.35379	4.50127	3.11248
0.355822	4.39895	2.98536
0.357775	4.68891	3.25497
0.359728	4.52289	3.24644
0.361759	4.82885	3.41336
0.363712	4.76119	3.33331
0.365744	4.95689	3.49226
0.367697	4.98459	3.50757
0.36965	5.16428	3.87257
0.371681	5.29144	3.85671
0.373634	5.42643	4.04685
0.375666	5.26451	3.87204
0.377619	5.73327	4.38006
0.379572	5.41527	4.09339
0.381603	5.70633	4.4113
0.383556	5.53137	4.26766
0.385588	5.97741	4.66506
0.387541	5.85015	4.63267
0.389494	5.86593	4.71156
0.391525	5.97818	4.86656
0.393478	6.0774	5.04479
0.39551	6.11814	5.0766
0.397463	6.1816	5.18728
0.399416	5.92319	4.99595

## Sheet: Table 3
Data used for Figure 6
Potential (V)	Current (uA)
-0.39965	0
-0.397696	0.0317602
-0.395665	0.0211821
-0.393712	0.036128
-0.391759	0.0216751
-0.389728	0.0634966
-0.387774	0.0808573
-0.385743	0.12278
-0.38379	0.131126
-0.381837	0.156173
-0.379807	0.183181
-0.377853	0.221041
-0.3759	0.258587
-0.373869	0.28611
-0.371916	0.290156
-0.369884	0.374892
-0.367931	0.368038
-0.365978	0.424584
-0.363947	0.476907
-0.361994	0.551053
-0.359962	0.594289
-0.358009	0.685135
-0.356056	0.706882
-0.354025	0.768304
-0.352072	0.80195
-0.35004	0.862887
-0.348087	0.895034
-0.346134	0.98068
-0.344103	1.0101
-0.34215	1.08045
-0.340118	1.11608
-0.338165	1.19163
-0.336212	1.24818
-0.334181	1.2819
-0.332228	1.33705
-0.330275	1.38639
-0.328243	1.43153
-0.32629	1.48047
-0.324259	1.5266
-0.322306	1.58264
-0.320353	1.60669
-0.318321	1.64333
-0.316368	1.66887
-0.314337	1.69349
-0.312384	1.69804
-0.310431	1.71169
-0.308399	1.70582
-0.306446	1.72897
-0.304415	1.71119
-0.302462	1.69714
-0.300508	1.6755
-0.298478	1.70201
-0.296525	1.69705
-0.294571	1.68391
-0.292541	1.65042
-0.290587	1.63168
-0.288556	1.6043
-0.286603	1.58315
-0.28465	1.5242
-0.282619	1.50462
-0.280665	1.46808
-0.278634	1.4418
-0.276681	1.37095
-0.274728	1.33309
-0.272696	1.29343
-0.270743	1.23168
-0.268712	1.1781
-0.266759	1.15545
-0.264806	1.10849
-0.262774	1.04693
-0.260821	1.00427
-0.25879	0.958796
-0.256837	0.890442
-0.254884	0.852988
-0.252852	0.799924
-0.250899	0.747771
-0.248946	0.683617
-0.246915	0.629139
-0.244962	0.551686
-0.24293	0.516322
-0.240977	0.461168
-0.239024	0.419514
-0.236993	0.363637
-0.23504	0.343783
-0.233008	0.292219
-0.231055	0.249065
-0.229102	0.229812
-0.227071	0.211034
-0.225118	0.19648
-0.223086	0.147817
-0.221133	0.094162
-0.21918	0.0834093
-0.217149	0.0384312
-0.215196	0.0248775
-0.213165	0
-0.211212	0.00544643
-0.209259	-0.0367079
-0.207228	-0.0425854
-0.205275	-0.081439
-0.203321	-0.110679
-0.20129	-0.114655
