# Supplementary material for: Toward a Closed Loop, Integrated Biocompatible Biopolymer Wound Dressing Patch for Detection and Prevention of Chronic Wound Infections
Source: Front Bioeng Biotechnol. 2020 Sep 1;8:1039. doi: 10.3389/fbioe.2020.01039 (PMC7493637; doi:10.3389/fbioe.2020.01039)
Supplement: Supplementary file 3 [file Data_Sheet_2.zip]

Archive with 1 entries (1 files):
- SI1 Remove Background Current Matlab Function.m
