# Supplementary material for: Toward a Closed Loop, Integrated Biocompatible Biopolymer Wound Dressing Patch for Detection and Prevention of Chronic Wound Infections
Source: Front Bioeng Biotechnol. 2020 Sep 1;8:1039. doi: 10.3389/fbioe.2020.01039 (PMC7493637; doi:10.3389/fbioe.2020.01039)
Supplement: Supplementary file 3 [file Data_Sheet_2.zip › SI1 Remove Background Current Matlab Function.m]

function [currentData] = removeBackgroundFromSWV(gradientPointer1, gradientPointer2, potentialData, currentData)
%Removes the background current from the peak for the given data
%gradientPointer1 - the right hand side of the peak
%gradientPointer2 - the left hand side of the peak
%potentialData - the x-axis raw data in structure format with the mean, raw
%and std
%currentData - the y-axis data in structure format with the mean, raw and
%std

%get the index closest to the gradient pointers:
pointer1Index = find(potentialData.raw>=gradientPointer1, 1);
pointer2Index = find(potentialData.raw>=gradientPointer2, 1);

delta_pot = gradientPointer2 - gradientPointer1;
for i = 1:size(potentialData.raw, 3)
delta_curr = (currentData.raw(pointer2Index,:,i) - currentData.raw(pointer1Index,:,i));
gradient = delta_curr./delta_pot;
intersection = currentData.raw(pointer1Index,:,i) - (gradient.*potentialData.raw(pointer1Index,:,i));
currentData.background_curr(:,:, i) = (gradient.*potentialData.raw(:,:,i)) + intersection;
currentData.actual_curr(:,:,i) = currentData.raw(:,:,i);
currentData.background_removed(:,:,i) = currentData.actual_curr(:,:,i) - currentData.background_curr(:,:,i);
currentData.background_removed_mean(:,i) = mean(currentData.background_removed(:,:,i), 2);
currentData.background_removed_std(:,i) = std(currentData.background_removed(:,:,i),0, 2);
end
